# Supplementary material for: Construction and analysis of the abnormal lncRNA–miRNA–mRNA network in hypoxic pulmonary hypertension
Source: Biosci Rep. 2021 Aug 26;41(8):BSR20210021. doi: 10.1042/BSR20210021 (PMC8390787; doi:10.1042/BSR20210021)
Supplement: Supplementary Tables S1-S2 [file BSR-2021-0021_supp.zip]

Archive with 2 entries (2 files):
- BSR-2021-0021_suppST1.pdf
- BSR-2021-0021_suppST2.xlsx
