# Supplementary material for: Construction and analysis of the abnormal lncRNA–miRNA–mRNA network in hypoxic pulmonary hypertension
Source: Biosci Rep. 2021 Aug 26;41(8):BSR20210021. doi: 10.1042/BSR20210021 (PMC8390787; doi:10.1042/BSR20210021)
Supplement: Supplementary Tables S1-S2 [file BSR-2021-0021_supp.zip › BSR-2021-0021_suppST2.xlsx]

## Sheet: Sheet1
Supplementary Table 2. Functional enrichment of DE mRNAs
GO	Category	Description	LogP	Enrichment	Z-score	Gene
GO:1903047	GO Biological Processes	mitotic cell cycle process	-7.03665	4.06916	6.96053	Ccnb1|Ccne1|Birc5|Smpd3|Ccna2|Kif2c|Cenpf|Incenp|Kifc1|Ndc80|Kif18b|Knstrn|Nusap1|Stil|Racgap1|Cdc6|Anln|Rad51|Cdca8|Xrcc3
GO:0048285	GO Biological Processes	organelle fission	-8.87984	5.5702	8.58345	Mx1|Ccnb1|Ccne1|Birc5|Smpd3|Kif2c|Mx2|Incenp|Kifc1|Ndc80|Kif18b|Knstrn|Nusap1|Stil|Racgap1|Cdc6|Rad51|Cdca8|Xrcc3
GO:0007059	GO Biological Processes	chromosome segregation	-10.7587	7.76805	10.4322	Ccnb1|Ccne1|Birc5|Kif2c|Cenpf|Ska1|Incenp|Kifc1|Ndc80|Kif18b|Knstrn|Nusap1|Stil|Racgap1|Hjurp|Cdc6|Cdca8|Xrcc3
GO:0000280	GO Biological Processes	nuclear division	-7.99558	5.58475	8.1227	Ccnb1|Ccne1|Birc5|Smpd3|Kif2c|Incenp|Kifc1|Ndc80|Kif18b|Knstrn|Nusap1|Stil|Racgap1|Cdc6|Rad51|Cdca8|Xrcc3
GO:0098813	GO Biological Processes	nuclear chromosome segregation	-10.0466	8.3273	10.2687	Ccnb1|Ccne1|Birc5|Kif2c|Cenpf|Incenp|Kifc1|Ndc80|Kif18b|Knstrn|Nusap1|Stil|Racgap1|Cdc6|Cdca8|Xrcc3
GO:0140014	GO Biological Processes	mitotic nuclear division	-8.98705	7.7201	9.47133	Ccnb1|Birc5|Smpd3|Kif2c|Incenp|Kifc1|Ndc80|Kif18b|Knstrn|Nusap1|Stil|Racgap1|Cdc6|Cdca8|Xrcc3
GO:0051301	GO Biological Processes	cell division	-5.95521	4.54124	6.54207	Ccnb1|Ccne1|Birc5|Kif2c|Ska1|Incenp|Kifc1|Ndc80|Kif18b|Knstrn|Nusap1|Racgap1|Cdc6|Anln|Cdca8
GO:0000226	GO Biological Processes	microtubule cytoskeleton organization	-4.61678	3.51505	5.30121	Ccnb1|Crmp1|Birc5|Kif2c|Ska1|Incenp|Kifc1|Ndc80|Kif18b|Knstrn|Nusap1|Stil|Racgap1|Gas2l3|Xrcc3
GO:0007017	GO Biological Processes	microtubule-based process	-3.26603	2.64857	4.02533	Ccnb1|Crmp1|Birc5|Kif2c|Ska1|Incenp|Kifc1|Ndc80|Kif18b|Knstrn|Nusap1|Stil|Racgap1|Gas2l3|Xrcc3
GO:0000070	GO Biological Processes	mitotic sister chromatid segregation	-11.2961	12.7155	12.3893	Ccnb1|Birc5|Kif2c|Incenp|Kifc1|Ndc80|Kif18b|Knstrn|Nusap1|Stil|Racgap1|Cdc6|Cdca8|Xrcc3
GO:0000819	GO Biological Processes	sister chromatid segregation	-10.1781	10.516	11.0756	Ccnb1|Birc5|Kif2c|Incenp|Kifc1|Ndc80|Kif18b|Knstrn|Nusap1|Stil|Racgap1|Cdc6|Cdca8|Xrcc3
GO:0005819	GO Cellular Components	spindle	-6.84692	5.79008	7.54512	Ccnb1|Crmp1|Birc5|Kif2c|Cenpf|Ska1|Incenp|Kifc1|Kif18b|Knstrn|Nusap1|Racgap1|Cdc6|Cdca8
GO:0071407	GO Biological Processes	cellular response to organic cyclic compound	-3.1272	2.6797	3.93231	Nos2|Eln|Ccnb1|Penk|Ramp3|Ptafr|Nr1i2|Ccna2|Six1|Nr1d1|Serpinf1|Esrrg|Hnf4g|Rad51
GO:0006954	GO Biological Processes	inflammatory response	-3.26398	2.76738	4.06881	Hmox1|Nos2|Reg3g|Adora1|Pla2g5|Ccl11|Ptafr|Slpi|Chi3l1|Nr1d1|Serpinf1|Pbk|Cxcl11|Fpr2
GO:0006820	GO Biological Processes	anion transport	-3.80173	3.12776	4.59701	Nos2|Slc9a2|Adora1|Pla2g5|Gabra5|Ptafr|Slc32a1|Slc7a11|Racgap1|Slc38a11|Best2|Ntsr1|Slc6a19|LOC100909595
GO:0009636	GO Biological Processes	response to toxic substance	-2.94717	2.56658	3.75086	Adcyap1r1|Hmox1|Ccnb1|Csf3|Ccne1|Penk|Mb|Birc5|Smpd3|Adh7|Rgs17|Slc7a11|Rad51|Hoxa1
GO:0015318	GO Molecular Functions	inorganic molecular entity transmembrane transporter activity	-2.76287	2.4533	3.56264	Slc9a2|Gabra5|Kcna6|Slc32a1|P2rx5|Slc28a3|Pkd2l2|Kcng4|Slc7a11|Scn4b|Slc38a11|Best2|Slc6a19|Kcnk16
GO:0051656	GO Biological Processes	establishment of organelle localization	-3.96885	3.44096	4.83174	Hmox1|Mx1|Ccnb1|Birc5|Kif2c|Cenpf|Mx2|Incenp|Kifc1|Ndc80|Nusap1|Cdca8|LOC103694905
GO:0010564	GO Biological Processes	regulation of cell cycle process	-3.35036	2.97122	4.20894	Ccnb1|Ccne1|Birc5|Smpd3|Cenpf|Incenp|Ndc80|Knstrn|Nusap1|Stil|Racgap1|Cdc6|Xrcc3
GO:0051640	GO Biological Processes	organelle localization	-3.06823	2.77071	3.92013	Hmox1|Mx1|Ccnb1|Birc5|Kif2c|Cenpf|Mx2|Incenp|Kifc1|Ndc80|Nusap1|Cdca8|LOC103694905
GO:0031347	GO Biological Processes	regulation of defense response	-2.49904	2.50006	3.36037	Nos2|Reg3g|Penk|Adora1|Pla2g5|Rsad2|Slpi|Nr1d1|Serpinf1|Pbk|RGD1307182|Fpr2
GO:0050776	GO Biological Processes	regulation of immune response	-1.90165	2.08965	2.67998	Hmox1|Reg3g|Ptafr|Ctla4|Rsad2|Fcer2|Nr1d1|Oscar|Pdcd1|RGD1307182|Btnl3|Fpr2
GO:0098687	GO Cellular Components	chromosomal region	-5.16276	5.36344	6.32101	Ccnb1|Birc5|Kif2c|Cenpf|Ska1|Incenp|Ndc80|Knstrn|Hjurp|Rad51|Cdca8
GO:0007346	GO Biological Processes	regulation of mitotic cell cycle	-2.65991	2.76416	3.5868	Ccnb1|Ccne1|Birc5|Smpd3|Cenpf|Incenp|Ndc80|Nusap1|Stil|Cdc6|Xrcc3
GO:0005815	GO Cellular Components	microtubule organizing center	-1.75084	2.06844	2.52454	Ccnb1|Crmp1|Ccne1|Birc5|Kif2c|Cenpf|Kifc1|Ndc80|Knstrn|Stil|Hnf4g
GO:0044419	GO Biological Processes	interspecies interaction between organisms	-3.4745	3.48196	4.48163	Hmox1|Nos2|Reg3g|Ccl11|Rsad2|Slpi|Pou2f3|Fcer2|Mx2|Np4|Cxcl11
GO:0045087	GO Biological Processes	innate immune response	-2.10243	2.32661	2.9486	Mx1|Nos2|Reg3g|Ccl11|Rsad2|Slpi|Nr1d1|Mx2|Np4|RGD1307182|Fpr2
GO:0048037	GO Molecular Functions	cofactor binding	-2.54695	2.67234	3.45991	Hmox1|Nos2|Mb|Birc5|Rsad2|Adh7|Nr1d1|Cyp39a1|Steap4|Fmo9|Etnppl
GO:0098662	GO Biological Processes	inorganic cation transmembrane transport	-1.61598	1.97236	2.35524	Slc9a2|Ramp3|Kcna6|Slc28a3|Pkd2l2|Cxcl11|Kcng4|Scn4b|Ntsr1|Steap4|Kcnk16
GO:0043025	GO Cellular Components	neuronal cell body	-1.73918	2.06008	2.51007	Crmp1|Penk|Adora1|Gabra5|Gpc1|Nr1d1|Serpinf1|Sez6l|Cpne5|Ntsr1|LOC100909595
GO:0007610	GO Biological Processes	behavior	-1.64869	1.99554	2.39671	Penk|Adora1|Ccl11|Gabra5|Nr1d1|Serpinf1|Slurp1|Sez6l|Slc7a11|Ntsr1|Hoxa1
GO:0030029	GO Biological Processes	actin filament-based process	-1.62319	1.97746	2.3644	Eln|Csf3|Adora1|Ccl11|Epb41l1|Myoc|Arfgef3|Racgap1|Scn4b|Anln|Gas2l3
GO:0000775	GO Cellular Components	chromosome, centromeric region	-6.23561	7.89556	7.82608	Ccnb1|Birc5|Kif2c|Cenpf|Ska1|Incenp|Ndc80|Knstrn|Hjurp|Cdca8
GO:0000793	GO Cellular Components	condensed chromosome	-5.95242	7.35248	7.47393	Ccnb1|Birc5|Kif2c|Cenpf|Ska1|Incenp|Ndc80|Knstrn|Hjurp|Rad51
GO:0045787	GO Biological Processes	positive regulation of cell cycle	-3.39468	3.68599	4.48671	Ccnb1|Ccne1|Birc5|Smpd3|Ndc80|Nusap1|Stil|Racgap1|Cdc6|Xrcc3
GO:0032496	GO Biological Processes	response to lipopolysaccharide	-2.41681	2.72474	3.36347	Nos2|Csf3|Penk|Ptafr|Nr1i2|Slpi|Nr1d1|Np4|Cxcl11|Wfdc21
GO:0002237	GO Biological Processes	response to molecule of bacterial origin	-2.30617	2.62688	3.23292	Nos2|Csf3|Penk|Ptafr|Nr1i2|Slpi|Nr1d1|Np4|Cxcl11|Wfdc21
GO:0008017	GO Molecular Functions	microtubule binding	-4.76837	5.40708	6.05777	Mx1|Birc5|Kif2c|Mx2|Ska1|Kifc1|Kif18b|Nusap1|Racgap1|Gas2l3
GO:0015631	GO Molecular Functions	tubulin binding	-3.5819	3.89249	4.6991	Mx1|Birc5|Kif2c|Mx2|Ska1|Kifc1|Kif18b|Nusap1|Racgap1|Gas2l3
GO:0071241	GO Biological Processes	cellular response to inorganic substance	-4.02267	4.41149	5.19994	Hmox1|Nos2|Eln|Ccnb1|Smpd3|Ccna2|Serpinf1|Cpne5|Cpne4|Rad51
GO:0048545	GO Biological Processes	response to steroid hormone	-2.23376	2.56387	3.14683	Nos2|Eln|Ccne1|Ptafr|Birc5|Nr1i2|Nr1d1|Serpinf1|Esrrg|Hnf4g
GO:0035690	GO Biological Processes	cellular response to drug	-2.21741	2.54976	3.12731	Hmox1|Nos2|Eln|Ptafr|Birc5|Smpd3|Ccna2|Serpinf1|Rad51|Hoxa1
GO:0003013	GO Biological Processes	circulatory system process	-2.37536	2.68785	3.3147	Hmox1|Nos2|Adora1|Ramp3|Ptafr|Smpd3|Adamts16|Scn4b|Ntsr1|LOC103694905
GO:0008270	GO Molecular Functions	zinc ion binding	-1.46081	1.9354	2.17724	Birc5|Nr1i2|P2rx5|Adh7|Nr1d1|Cpxm1|Trim29|Esrrg|Trim72|Hnf4g
GO:0001568	GO Biological Processes	blood vessel development	-1.48909	1.95721	2.21505	Hmox1|Eln|Ccl11|Ramp3|Chi3l1|Six1|Tgfbi|Serpinf1|Thbs2|Hoxa1
GO:0001944	GO Biological Processes	vasculature development	-1.3627	1.86027	2.04409	Hmox1|Eln|Ccl11|Ramp3|Chi3l1|Six1|Tgfbi|Serpinf1|Thbs2|Hoxa1
GO:0072358	GO Biological Processes	cardiovascular system development	-1.31769	1.82604	1.98187	Hmox1|Eln|Ccl11|Ramp3|Chi3l1|Six1|Tgfbi|Serpinf1|Thbs2|Hoxa1
GO:0046677	GO Biological Processes	response to antibiotic	-1.96343	2.33549	2.81984	Adcyap1r1|Hmox1|Csf3|Ccne1|Penk|Mb|Birc5|Smpd3|Adh7|Hoxa1
GO:0022890	GO Molecular Functions	inorganic cation transmembrane transporter activity	-2.05101	2.40835	2.92686	Slc9a2|Kcna6|Slc32a1|P2rx5|Slc28a3|Pkd2l2|Kcng4|Scn4b|Slc6a19|Kcnk16
GO:0008324	GO Molecular Functions	cation transmembrane transporter activity	-1.82184	2.21984	2.64421	Slc9a2|Kcna6|Slc32a1|P2rx5|Slc28a3|Pkd2l2|Kcng4|Scn4b|Slc6a19|Kcnk16
GO:0048471	GO Cellular Components	perinuclear region of cytoplasm	-1.37914	1.8728	2.06663	Hmox1|Mx1|Nos2|Pla2g5|Ctla4|Chi3l1|Mx2|Serpinf1|Rad51|Xrcc3
GO:0071417	GO Biological Processes	cellular response to organonitrogen compound	-1.31769	1.82604	1.98187	Penk|Ptafr|Smpd3|Ccna2|Six1|Mzb1|Cdc6|Trim72|Rad51|Fpr2
GO:0051983	GO Biological Processes	regulation of chromosome segregation	-7.29162	12.2613	9.70999	Ccnb1|Birc5|Kif2c|Ndc80|Knstrn|Stil|Racgap1|Cdc6|Xrcc3
GO:0000776	GO Cellular Components	kinetochore	-6.58742	10.1679	8.6857	Ccnb1|Birc5|Kif2c|Cenpf|Ska1|Incenp|Ndc80|Knstrn|Hjurp
GO:0090068	GO Biological Processes	positive regulation of cell cycle process	-3.83986	4.64928	5.13363	Ccnb1|Ccne1|Birc5|Smpd3|Ndc80|Nusap1|Racgap1|Cdc6|Xrcc3
GO:0044772	GO Biological Processes	mitotic cell cycle phase transition	-2.79328	3.32621	3.88047	Ccnb1|Ccne1|Birc5|Ccna2|Cenpf|Ndc80|Stil|Cdc6|Xrcc3
GO:0044770	GO Biological Processes	cell cycle phase transition	-2.49126	2.99918	3.51609	Ccnb1|Ccne1|Birc5|Ccna2|Cenpf|Ndc80|Stil|Cdc6|Xrcc3
GO:0005813	GO Cellular Components	centrosome	-1.56707	2.11617	2.34855	Ccnb1|Crmp1|Ccne1|Kif2c|Cenpf|Ndc80|Knstrn|Stil|Hnf4g
GO:0035821	GO Biological Processes	modification of morphology or physiology of other organism	-5.20671	6.94809	6.82779	Hmox1|Nos2|Reg3g|Ccl11|Slpi|Pou2f3|Fcer2|Np4|Cxcl11
GO:0009410	GO Biological Processes	response to xenobiotic stimulus	-2.54692	3.05784	3.58357	Nos2|Eln|Penk|Ptafr|Sult1b1|Nr1i2|Ccna2|Serpinf1|Rgs17
GO:0010038	GO Biological Processes	response to metal ion	-1.94369	2.45709	2.83864	Hmox1|Nos2|Eln|Ccnb1|Penk|Smpd3|Serpinf1|Cpne5|Cpne4
GO:0015711	GO Biological Processes	organic anion transport	-2.15109	2.65532	3.0988	Nos2|Adora1|Pla2g5|Slc32a1|Slc7a11|Slc38a11|Ntsr1|Slc6a19|LOC100909595
GO:0008015	GO Biological Processes	blood circulation	-1.95403	2.46678	2.85174	Hmox1|Nos2|Adora1|Ptafr|Smpd3|Adamts16|Scn4b|Ntsr1|LOC103694905
GO:1901214	GO Biological Processes	regulation of neuron death	-2.65543	3.17426	3.71466	Hmox1|Csf3|Adora1|Gabra5|Birc5|Six1|Serpinf1|Slc7a11|Fpr2
GO:0070997	GO Biological Processes	neuron death	-2.34554	2.84888	3.33848	Hmox1|Csf3|Adora1|Gabra5|Birc5|Six1|Serpinf1|Slc7a11|Fpr2
GO:0050673	GO Biological Processes	epithelial cell proliferation	-2.20977	2.71292	3.17151	Hmox1|Nos2|Reg3g|Ccl11|Birc5|Six1|Nr1d1|Serpinf1|Slurp1
GO:0043900	GO Biological Processes	regulation of multi-organism process	-2.42372	2.92894	3.43396	Hmox1|Nos2|Ccnb1|Ptafr|Rsad2|Slpi|Pou2f3|Fcer2|Mx2
GO:0048514	GO Biological Processes	blood vessel morphogenesis	-1.4914	2.05026	2.24631	Hmox1|Ccl11|Ramp3|Chi3l1|Six1|Tgfbi|Serpinf1|Thbs2|Hoxa1
GO:0015672	GO Biological Processes	monovalent inorganic cation transport	-1.81464	2.33768	2.67371	Slc9a2|Adora1|Kcna6|Slc28a3|Kcng4|Scn4b|Naglt1|Slc38a11|Kcnk16
GO:0009611	GO Biological Processes	response to wounding	-1.37593	1.9511	2.08713	Hmox1|Nos2|Reg3g|Ccnb1|P2rx5|Vcan|Pou2f3|Slc7a11|Trim72
GO:0000777	GO Cellular Components	condensed chromosome kinetochore	-7.79296	17.6459	11.2678	Ccnb1|Birc5|Kif2c|Cenpf|Ska1|Ndc80|Knstrn|Hjurp
GO:0000779	GO Cellular Components	condensed chromosome, centromeric region	-7.00634	14.0721	9.91314	Ccnb1|Birc5|Kif2c|Cenpf|Ska1|Ndc80|Knstrn|Hjurp
GO:0051303	GO Biological Processes	establishment of chromosome localization	-6.83727	13.3939	9.63493	Ccnb1|Birc5|Kif2c|Cenpf|Incenp|Kifc1|Ndc80|Cdca8
GO:0050000	GO Biological Processes	chromosome localization	-6.79642	13.2345	9.56836	Ccnb1|Birc5|Kif2c|Cenpf|Incenp|Kifc1|Ndc80|Cdca8
GO:0007088	GO Biological Processes	regulation of mitotic nuclear division	-4.56873	6.69696	6.27762	Ccnb1|Birc5|Smpd3|Ndc80|Nusap1|Stil|Cdc6|Xrcc3
GO:0051783	GO Biological Processes	regulation of nuclear division	-4.04266	5.64312	5.57846	Ccnb1|Birc5|Smpd3|Ndc80|Nusap1|Stil|Cdc6|Xrcc3
GO:1901990	GO Biological Processes	regulation of mitotic cell cycle phase transition	-3.13035	4.13269	4.40692	Ccnb1|Ccne1|Birc5|Cenpf|Ndc80|Stil|Cdc6|Xrcc3
GO:1901987	GO Biological Processes	regulation of cell cycle phase transition	-2.8087	3.68111	3.99999	Ccnb1|Ccne1|Birc5|Cenpf|Ndc80|Stil|Cdc6|Xrcc3
GO:0071248	GO Biological Processes	cellular response to metal ion	-3.46919	4.65144	4.83773	Hmox1|Nos2|Eln|Ccnb1|Smpd3|Serpinf1|Cpne5|Cpne4
GO:0001666	GO Biological Processes	response to hypoxia	-1.90969	2.59742	2.84718	Hmox1|Nos2|Eln|Ccnb1|Penk|Adora1|Mb|Ccna2
GO:0036293	GO Biological Processes	response to decreased oxygen levels	-1.73408	2.41149	2.6134	Hmox1|Nos2|Eln|Ccnb1|Penk|Adora1|Mb|Ccna2
GO:0070482	GO Biological Processes	response to oxygen levels	-1.43417	2.10948	2.20045	Hmox1|Nos2|Eln|Ccnb1|Penk|Adora1|Mb|Ccna2
GO:0050727	GO Biological Processes	regulation of inflammatory response	-2.2711	3.00458	3.31659	Nos2|Adora1|Pla2g5|Slpi|Nr1d1|Serpinf1|Pbk|Fpr2
GO:0098656	GO Biological Processes	anion transmembrane transport	-2.8824	3.78127	4.09319	Slc9a2|Gabra5|Ptafr|Slc32a1|Slc7a11|Slc38a11|Best2|Ntsr1
GO:0046942	GO Biological Processes	carboxylic acid transport	-2.52173	3.30862	3.63643	Nos2|Adora1|Pla2g5|Slc32a1|Slc7a11|Slc38a11|Ntsr1|Slc6a19
GO:0015849	GO Biological Processes	organic acid transport	-2.51388	3.2988	3.62645	Nos2|Adora1|Pla2g5|Slc32a1|Slc7a11|Slc38a11|Ntsr1|Slc6a19
GO:0062012	GO Biological Processes	regulation of small molecule metabolic process	-2.17034	2.88752	3.18693	Adcyap1r1|Nos2|Ccnb1|Ptafr|Smpd3|Nr1d1|Slc7a11|Ntsr1
GO:0003012	GO Biological Processes	muscle system process	-1.93803	2.62812	2.8845	Adora1|Ptafr|Mb|Myoc|Smpd3|Scn4b|Trim72|LOC103694905
GO:1901615	GO Biological Processes	organic hydroxy compound metabolic process	-1.50561	2.17979	2.30075	Adcyap1r1|Ptafr|Sult1b1|Adh7|Nr1d1|Cyp39a1|Slc7a11|Ntsr1
GO:0071900	GO Biological Processes	regulation of protein serine/threonine kinase activity	-1.61775	2.29215	2.4556	Nos2|Ccnb1|Ccne1|Adora1|Ccna2|Incenp|Stil|Cdc6
GO:1901215	GO Biological Processes	negative regulation of neuron death	-3.24887	4.30889	4.55723	Hmox1|Csf3|Gabra5|Birc5|Six1|Serpinf1|Slc7a11|Fpr2
GO:0050678	GO Biological Processes	regulation of epithelial cell proliferation	-2.16381	2.88004	3.1785	Hmox1|Reg3g|Ccl11|Birc5|Six1|Nr1d1|Serpinf1|Slurp1
GO:0098542	GO Biological Processes	defense response to other organism	-1.46733	2.14199	2.24717	Mx1|Nos2|Reg3g|Rsad2|Slpi|Mx2|Np4|Fpr2
GO:0097305	GO Biological Processes	response to alcohol	-1.73913	2.41673	2.62018	Adcyap1r1|Csf3|Ccne1|Penk|Birc5|Adh7|Rad51|Hoxa1
GO:0033267	GO Cellular Components	axon part	-1.34702	2.02494	2.07608	Crmp1|Penk|Adora1|Kcna6|Myoc|Slc32a1|Serpinf1|Ntsr1
GO:0015077	GO Molecular Functions	monovalent inorganic cation transmembrane transporter activity	-2.23013	2.95663	3.26396	Slc9a2|Kcna6|Slc32a1|Slc28a3|Kcng4|Scn4b|Slc6a19|Kcnk16
GO:0005216	GO Molecular Functions	ion channel activity	-2.03208	2.73144	3.00762	Gabra5|Kcna6|P2rx5|Pkd2l2|Kcng4|Scn4b|Best2|Kcnk16
GO:0022838	GO Molecular Functions	substrate-specific channel activity	-1.96106	2.65321	2.91474	Gabra5|Kcna6|P2rx5|Pkd2l2|Kcng4|Scn4b|Best2|Kcnk16
GO:0046873	GO Molecular Functions	metal ion transmembrane transporter activity	-1.93803	2.62812	2.8845	Slc9a2|Kcna6|Slc28a3|Pkd2l2|Kcng4|Scn4b|Slc6a19|Kcnk16
GO:0015267	GO Molecular Functions	channel activity	-1.78009	2.4595	2.67511	Gabra5|Kcna6|P2rx5|Pkd2l2|Kcng4|Scn4b|Best2|Kcnk16
GO:0022803	GO Molecular Functions	passive transmembrane transporter activity	-1.78009	2.4595	2.67511	Gabra5|Kcna6|P2rx5|Pkd2l2|Kcng4|Scn4b|Best2|Kcnk16
GO:0042391	GO Biological Processes	regulation of membrane potential	-1.67479	2.35031	2.53331	Adora1|Gabra5|Myoc|P2rx5|Scn4b|Best2|Ntsr1|Kcnk16
GO:0042060	GO Biological Processes	wound healing	-1.72905	2.40627	2.60663	Hmox1|Nos2|Reg3g|Ccnb1|P2rx5|Pou2f3|Slc7a11|Trim72
GO:0051310	GO Biological Processes	metaphase plate congression	-6.42517	15.199	9.68768	Ccnb1|Kif2c|Cenpf|Incenp|Kifc1|Ndc80|Cdca8
GO:0045931	GO Biological Processes	positive regulation of mitotic cell cycle	-3.63573	5.72196	5.26614	Ccnb1|Ccne1|Birc5|Smpd3|Ndc80|Nusap1|Xrcc3
GO:0007051	GO Biological Processes	spindle organization	-3.49928	5.43426	5.07577	Ccnb1|Incenp|Kifc1|Ndc80|Knstrn|Stil|Racgap1
GO:0030496	GO Cellular Components	midbody	-3.62015	5.6885	5.24433	Crmp1|Birc5|Cenpf|Incenp|Racgap1|Anln|Cdca8
GO:0000910	GO Biological Processes	cytokinesis	-3.52889	5.49567	5.11695	Birc5|Incenp|Ndc80|Nusap1|Racgap1|Cdc6|Anln
GO:0006959	GO Biological Processes	humoral immune response	-2.9451	4.38168	4.316	Reg3g|Ccl11|Slpi|Fcer2|Np4|Exo1|Cxcl11
GO:0071222	GO Biological Processes	cellular response to lipopolysaccharide	-2.16518	3.16851	3.26237	Nos2|Csf3|Ptafr|Nr1i2|Nr1d1|Np4|Cxcl11
GO:0071219	GO Biological Processes	cellular response to molecule of bacterial origin	-2.07801	3.04932	3.14378	Nos2|Csf3|Ptafr|Nr1i2|Nr1d1|Np4|Cxcl11
GO:0071216	GO Biological Processes	cellular response to biotic stimulus	-1.891	2.80326	2.88743	Nos2|Csf3|Ptafr|Nr1i2|Nr1d1|Np4|Cxcl11
GO:0050900	GO Biological Processes	leukocyte migration	-1.8475	2.74783	2.82732	Adora1|Ccl11|Ptafr|Smpd3|Np4|Cxcl11|Fpr2
GO:0005874	GO Cellular Components	microtubule	-1.72965	2.60089	2.66326	Birc5|Kif2c|Ska1|Kifc1|Kif18b|Knstrn|Nusap1
GO:0007584	GO Biological Processes	response to nutrient	-1.74675	2.62192	2.68718	Hmox1|Nos2|Eln|Ccne1|Penk|P2rx5|Slc6a19
GO:0050728	GO Biological Processes	negative regulation of inflammatory response	-3.99026	6.52841	5.76881	Adora1|Pla2g5|Slpi|Nr1d1|Serpinf1|Pbk|Fpr2
GO:0031348	GO Biological Processes	negative regulation of defense response	-2.93381	4.36203	4.3007	Adora1|Pla2g5|Slpi|Nr1d1|Serpinf1|Pbk|Fpr2
GO:0032102	GO Biological Processes	negative regulation of response to external stimulus	-1.90365	2.81952	2.90488	Adora1|Pla2g5|Slpi|Nr1d1|Serpinf1|Pbk|Fpr2
GO:0048511	GO Biological Processes	rhythmic process	-1.67406	2.53316	2.58518	Nos2|Ccne1|Adora1|Nfil3|Nr1d1|Serpinf1|LOC103694905
GO:0008509	GO Molecular Functions	anion transmembrane transporter activity	-2.12831	3.11773	3.21226	Gabra5|Slc32a1|Slc7a11|Slc38a11|Best2|Slc6a19|LOC100909595
rno04080	KEGG Pathway	Neuroactive ligand-receptor interaction	-2.28082	3.33128	3.41905	Adcyap1r1|Adora1|Gabra5|Ptafr|P2rx5|Ntsr1|LOC103694905
GO:0062023	GO Cellular Components	collagen-containing extracellular matrix	-2.95645	4.40151	4.3314	Eln|Gpc1|Myoc|Vcan|Tgfbi|Serpinf1|Thbs2
GO:0031012	GO Cellular Components	extracellular matrix	-1.78154	2.66502	2.73573	Eln|Gpc1|Myoc|Vcan|Tgfbi|Serpinf1|Thbs2
GO:0045471	GO Biological Processes	response to ethanol	-2.48316	3.6296	3.69221	Adcyap1r1|Csf3|Ccne1|Penk|Birc5|Adh7|Hoxa1
GO:0043270	GO Biological Processes	positive regulation of ion transport	-1.96189	2.89504	2.98498	Adcyap1r1|Adora1|Ramp3|Ptafr|Cxcl11|Scn4b|Ntsr1
GO:0051480	GO Biological Processes	regulation of cytosolic calcium ion concentration	-1.462	2.28341	2.28203	Adcyap1r1|Adora1|Ramp3|Smpd3|Cxcl11|Ntsr1|Fpr2
GO:0050890	GO Biological Processes	cognition	-1.84138	2.74009	2.81885	Adora1|Ccl11|Gabra5|Serpinf1|Slc7a11|Ntsr1|Hoxa1
GO:0002764	GO Biological Processes	immune response-regulating signaling pathway	-1.85364	2.75562	2.83581	Reg3g|Ctla4|Rsad2|Nr1d1|Oscar|Btnl3|Fpr2
GO:0007517	GO Biological Processes	muscle organ development	-1.5193	2.3496	2.36487	Eln|Ccnb1|Gpc1|P2rx5|Six1|Cenpf|Trim72
GO:0030071	GO Biological Processes	regulation of mitotic metaphase/anaphase transition	-5.66685	15.7315	9.14382	Ccnb1|Birc5|Ndc80|Stil|Cdc6|Xrcc3
GO:1902099	GO Biological Processes	regulation of metaphase/anaphase transition of cell cycle	-5.57064	15.1595	8.95353	Ccnb1|Birc5|Ndc80|Stil|Cdc6|Xrcc3
GO:0007091	GO Biological Processes	metaphase/anaphase transition of mitotic cell cycle	-5.52397	14.8888	8.86207	Ccnb1|Birc5|Ndc80|Stil|Cdc6|Xrcc3
GO:0010965	GO Biological Processes	regulation of mitotic sister chromatid separation	-5.47822	14.6276	8.77294	Ccnb1|Birc5|Ndc80|Stil|Cdc6|Xrcc3
GO:0044784	GO Biological Processes	metaphase/anaphase transition of cell cycle	-5.43335	14.3754	8.68603	Ccnb1|Birc5|Ndc80|Stil|Cdc6|Xrcc3
GO:0051306	GO Biological Processes	mitotic sister chromatid separation	-5.34613	13.8962	8.51848	Ccnb1|Birc5|Ndc80|Stil|Cdc6|Xrcc3
GO:1905818	GO Biological Processes	regulation of chromosome separation	-5.26206	13.4479	8.35876	Ccnb1|Birc5|Ndc80|Stil|Cdc6|Xrcc3
GO:0033047	GO Biological Processes	regulation of mitotic sister chromatid segregation	-5.06441	12.4443	7.98983	Ccnb1|Birc5|Ndc80|Stil|Cdc6|Xrcc3
GO:0033045	GO Biological Processes	regulation of sister chromatid segregation	-4.61883	10.4221	7.19051	Ccnb1|Birc5|Ndc80|Stil|Cdc6|Xrcc3
GO:0051304	GO Biological Processes	chromosome separation	-4.35535	9.36821	6.73753	Ccnb1|Birc5|Ndc80|Stil|Cdc6|Xrcc3
GO:0007093	GO Biological Processes	mitotic cell cycle checkpoint	-3.39535	6.26895	5.1922	Ccnb1|Birc5|Ndc80|Stil|Cdc6|Xrcc3
GO:0005875	GO Cellular Components	microtubule associated complex	-3.36078	6.17608	5.13917	Birc5|Kif2c|Incenp|Kifc1|Kif18b|Cdca8
GO:1902850	GO Biological Processes	microtubule cytoskeleton organization involved in mitosis	-3.29341	5.99835	5.03625	Ccnb1|Kifc1|Ndc80|Nusap1|Stil|Racgap1
GO:1901991	GO Biological Processes	negative regulation of mitotic cell cycle phase transition	-3.1965	5.75014	4.88918	Ccnb1|Birc5|Ndc80|Stil|Cdc6|Xrcc3
GO:1901988	GO Biological Processes	negative regulation of cell cycle phase transition	-2.97365	5.21107	4.55489	Ccnb1|Birc5|Ndc80|Stil|Cdc6|Xrcc3
GO:0000075	GO Biological Processes	cell cycle checkpoint	-2.59504	4.38827	3.99707	Ccnb1|Birc5|Ndc80|Stil|Cdc6|Xrcc3
GO:0010948	GO Biological Processes	negative regulation of cell cycle process	-2.25562	3.73888	3.50357	Ccnb1|Birc5|Ndc80|Stil|Cdc6|Xrcc3
GO:0045930	GO Biological Processes	negative regulation of mitotic cell cycle	-2.12176	3.50324	3.30946	Ccnb1|Birc5|Ndc80|Stil|Cdc6|Xrcc3
GO:0061640	GO Biological Processes	cytoskeleton-dependent cytokinesis	-4.12025	8.50787	6.34469	Birc5|Incenp|Ndc80|Nusap1|Racgap1|Anln
GO:0031640	GO Biological Processes	killing of cells of other organism	-4.49783	9.92585	6.98075	Nos2|Reg3g|Ccl11|Fcer2|Np4|Cxcl11
GO:0044364	GO Biological Processes	disruption of cells of other organism	-4.49783	9.92585	6.98075	Nos2|Reg3g|Ccl11|Fcer2|Np4|Cxcl11
GO:0001906	GO Biological Processes	cell killing	-2.25562	3.73888	3.50357	Nos2|Reg3g|Ccl11|Fcer2|Np4|Cxcl11
GO:0001664	GO Molecular Functions	G protein-coupled receptor binding	-1.70577	2.83596	2.70197	Penk|Adora1|Ccl11|Ramp3|Myoc|Cxcl11
GO:0071103	GO Biological Processes	DNA conformation change	-2.03845	3.36198	3.18852	Ccnb1|Incenp|Asf1b|Nusap1|Hjurp|Rad51
GO:0072686	GO Cellular Components	mitotic spindle	-3.57775	6.77863	5.47467	Ska1|Kifc1|Kif18b|Knstrn|Nusap1|Racgap1
GO:0097327	GO Biological Processes	response to antineoplastic agent	-2.65287	4.50687	4.08162	Hmox1|Nos2|Eln|Ptafr|Serpinf1|Rad51
GO:0032355	GO Biological Processes	response to estradiol	-1.97491	3.25692	3.09613	Adcyap1r1|Nos2|Ccne1|Penk|Ramp3|Ccna2
GO:0051384	GO Biological Processes	response to glucocorticoid	-1.68021	2.79789	2.66418	Nos2|Eln|Ccne1|Ptafr|Birc5|Serpinf1
GO:0031960	GO Biological Processes	response to corticosteroid	-1.53067	2.58133	2.4413	Nos2|Eln|Ccne1|Ptafr|Birc5|Serpinf1
GO:0071229	GO Biological Processes	cellular response to acid chemical	-1.43809	2.45227	2.30138	Eln|Ccnb1|Ptafr|Six1|Serpinf1|Hoxa1
GO:0006865	GO Biological Processes	amino acid transport	-2.94582	5.14673	4.5135	Adora1|Slc32a1|Slc7a11|Slc38a11|Ntsr1|Slc6a19
GO:0062013	GO Biological Processes	positive regulation of small molecule metabolic process	-2.89139	5.02272	4.43273	Adcyap1r1|Nos2|Ccnb1|Ptafr|Nr1d1|Ntsr1
GO:0008217	GO Biological Processes	regulation of blood pressure	-2.42195	4.04743	3.74496	Hmox1|Nos2|Adora1|Ptafr|Adamts16|Ntsr1
GO:1901617	GO Biological Processes	organic hydroxy compound biosynthetic process	-2.07955	3.43116	3.2482	Adcyap1r1|Ptafr|Nr1d1|Cyp39a1|Slc7a11|Ntsr1
GO:0006936	GO Biological Processes	muscle contraction	-1.60631	2.68958	2.55446	Adora1|Ptafr|Mb|Smpd3|Scn4b|LOC103694905
GO:0031099	GO Biological Processes	regeneration	-1.55348	2.6137	2.47552	Hmox1|Ccnb1|Ccne1|P2rx5|Vcan|Ccna2
GO:0006066	GO Biological Processes	alcohol metabolic process	-1.44863	2.46678	2.3174	Adcyap1r1|Ptafr|Sult1b1|Adh7|Cyp39a1|Ntsr1
GO:0044282	GO Biological Processes	small molecule catabolic process	-1.44863	2.46678	2.3174	Nos2|Sult1b1|Adh7|Cyp39a1|Ntsr1|Acot4
GO:0071383	GO Biological Processes	cellular response to steroid hormone stimulus	-1.73181	2.87507	2.74039	Eln|Nr1i2|Nr1d1|Serpinf1|Esrrg|Hnf4g
GO:0043901	GO Biological Processes	negative regulation of multi-organism process	-2.70053	4.60647	4.15145	Hmox1|Ccnb1|Rsad2|Slpi|Pou2f3|Mx2
GO:0043491	GO Biological Processes	protein kinase B signaling	-2.49555	4.1898	3.852	Csf3|Ramp3|Myoc|Chi3l1|Smpd3|Fpr2
GO:0020037	GO Molecular Functions	heme binding	-2.85158	4.93356	4.37384	Hmox1|Nos2|Mb|Nr1d1|Cyp39a1|Steap4
GO:0046906	GO Molecular Functions	tetrapyrrole binding	-2.74949	4.71057	4.22336	Hmox1|Nos2|Mb|Nr1d1|Cyp39a1|Steap4
GO:0005261	GO Molecular Functions	cation channel activity	-1.5767	2.64689	2.51026	Kcna6|P2rx5|Pkd2l2|Kcng4|Scn4b|Kcnk16
GO:0034612	GO Biological Processes	response to tumor necrosis factor	-1.92144	3.17023	3.01823	Nos2|Ccl11|Chi3l1|Smpd3|Nr1d1|Wfdc21
GO:0042063	GO Biological Processes	gliogenesis	-1.30419	2.27186	2.09557	Penk|Gpc1|Myoc|Vcan|Nr1d1|Fpr2
GO:0002757	GO Biological Processes	immune response-activating signal transduction	-1.48081	2.51136	2.36615	Reg3g|Ctla4|Rsad2|Nr1d1|Btnl3|Fpr2
GO:0030246	GO Molecular Functions	carbohydrate binding	-1.79914	2.97775	2.83939	Reg3g|Chi3l1|Vcan|Fcer2|Clec18a|Clec4a1
GO:0008608	GO Biological Processes	attachment of spindle microtubules to kinetochore	-5.37608	20.4356	9.6572	Ccnb1|Kif2c|Ndc80|Knstrn|Racgap1
GO:0071174	GO Biological Processes	mitotic spindle checkpoint	-5.31164	19.8517	9.5041	Ccnb1|Birc5|Ndc80|Stil|Xrcc3
GO:0031577	GO Biological Processes	spindle checkpoint	-5.18866	18.7786	9.21615	Ccnb1|Birc5|Ndc80|Stil|Xrcc3
GO:0045841	GO Biological Processes	negative regulation of mitotic metaphase/anaphase transition	-5.18866	18.7786	9.21615	Ccnb1|Birc5|Ndc80|Stil|Xrcc3
GO:1902100	GO Biological Processes	negative regulation of metaphase/anaphase transition of cell cycle	-5.12989	18.2845	9.0805	Ccnb1|Birc5|Ndc80|Stil|Xrcc3
GO:2000816	GO Biological Processes	negative regulation of mitotic sister chromatid separation	-5.12989	18.2845	9.0805	Ccnb1|Birc5|Ndc80|Stil|Xrcc3
GO:1905819	GO Biological Processes	negative regulation of chromosome separation	-5.07281	17.8156	8.94993	Ccnb1|Birc5|Ndc80|Stil|Xrcc3
GO:0033048	GO Biological Processes	negative regulation of mitotic sister chromatid segregation	-4.96334	16.9466	8.70277	Ccnb1|Birc5|Ndc80|Stil|Xrcc3
GO:0033046	GO Biological Processes	negative regulation of sister chromatid segregation	-4.85961	16.1584	8.47244	Ccnb1|Birc5|Ndc80|Stil|Xrcc3
GO:0051985	GO Biological Processes	negative regulation of chromosome segregation	-4.76107	15.4402	8.25706	Ccnb1|Birc5|Ndc80|Stil|Xrcc3
GO:0007080	GO Biological Processes	mitotic metaphase plate congression	-4.62198	14.4752	7.95861	Ccnb1|Kif2c|Kifc1|Ndc80|Cdca8
GO:0045839	GO Biological Processes	negative regulation of mitotic nuclear division	-4.49216	13.6237	7.68581	Ccnb1|Birc5|Ndc80|Stil|Xrcc3
GO:0051784	GO Biological Processes	negative regulation of nuclear division	-4.11357	11.3903	6.9204	Ccnb1|Birc5|Ndc80|Stil|Xrcc3
GO:0007052	GO Biological Processes	mitotic spindle organization	-2.9046	6.25954	4.73202	Ccnb1|Kifc1|Ndc80|Stil|Racgap1
GO:2001251	GO Biological Processes	negative regulation of chromosome organization	-2.32454	4.60139	3.78334	Ccnb1|Birc5|Ndc80|Stil|Xrcc3
GO:0051233	GO Cellular Components	spindle midzone	-5.31164	19.8517	9.5041	Incenp|Kif18b|Racgap1|Cdc6|Cdca8
GO:0000281	GO Biological Processes	mitotic cytokinesis	-3.76959	9.65013	6.2612	Birc5|Incenp|Nusap1|Racgap1|Anln
GO:0019730	GO Biological Processes	antimicrobial humoral response	-2.81958	5.98973	4.5899	Reg3g|Ccl11|Slpi|Np4|Cxcl11
rno04060	KEGG Pathway	Cytokine-cytokine receptor interaction	-1.59404	3.02091	2.62591	Csf3|Ccl11|Cxcl11|Edar|Tnfrsf9
GO:0007187	GO Biological Processes	G protein-coupled receptor signaling pathway, coupled to cyclic nucleotide second messenger	-1.48559	2.82443	2.45277	Nos2|Adora1|Ramp3|Cxcl11|Fpr2
GO:0006323	GO Biological Processes	DNA packaging	-2.23066	4.36987	3.6335	Ccnb1|Incenp|Asf1b|Nusap1|Hjurp
GO:1903046	GO Biological Processes	meiotic cell cycle process	-1.74472	3.30862	2.86477	Ccnb1|Ccne1|Incenp|Ndc80|Rad51
GO:0051321	GO Biological Processes	meiotic cell cycle	-1.44736	2.75718	2.3914	Ccnb1|Ccne1|Incenp|Ndc80|Rad51
GO:0031670	GO Biological Processes	cellular response to nutrient	-3.16844	7.16298	5.18138	Hmox1|Nos2|Eln|Ccne1|Penk
GO:0071466	GO Biological Processes	cellular response to xenobiotic stimulus	-1.71311	3.24677	2.81477	Eln|Sult1b1|Nr1i2|Ccna2|Serpinf1
GO:0031669	GO Biological Processes	cellular response to nutrient levels	-1.33419	2.56387	2.20827	Hmox1|Nos2|Eln|Ccne1|Penk
GO:0007623	GO Biological Processes	circadian rhythm	-1.41645	2.70354	2.34161	Nos2|Adora1|Nfil3|Nr1d1|LOC103694905
GO:0008514	GO Molecular Functions	organic anion transmembrane transporter activity	-1.77713	3.37286	2.91599	Slc32a1|Slc7a11|Slc38a11|Slc6a19|LOC100909595
GO:0015291	GO Molecular Functions	secondary active transmembrane transporter activity	-1.63737	3.10183	2.69475	Slc9a2|Slc32a1|Slc28a3|Naglt1|Slc6a19
rno04020	KEGG Pathway	Calcium signaling pathway	-1.92453	3.67624	3.1487	Nos2|Ptafr|P2rx5|Ntsr1|LOC103694905
GO:0016051	GO Biological Processes	carbohydrate biosynthetic process	-1.82731	3.47405	2.99523	Adcyap1r1|Ptafr|Smpd3|Nr1d1|Ntsr1
GO:0000079	GO Biological Processes	regulation of cyclin-dependent protein serine/threonine kinase activity	-3.43192	8.17423	5.64429	Ccnb1|Ccne1|Ccna2|Stil|Cdc6
GO:1904029	GO Biological Processes	regulation of cyclin-dependent protein kinase activity	-3.33964	7.80684	5.48042	Ccnb1|Ccne1|Ccna2|Stil|Cdc6
GO:0000086	GO Biological Processes	G2/M transition of mitotic cell cycle	-2.67682	5.55847	4.35391	Ccnb1|Birc5|Ccna2|Cenpf|Cdc6
GO:0044839	GO Biological Processes	cell cycle G2/M phase transition	-2.43766	4.89302	3.96497	Ccnb1|Birc5|Ccna2|Cenpf|Cdc6
GO:0019887	GO Molecular Functions	protein kinase regulator activity	-2.15314	4.1856	3.51029	Nos2|Ccnb1|Ccne1|Ccna2|Incenp
GO:0019207	GO Molecular Functions	kinase regulator activity	-1.84447	3.50914	3.02232	Nos2|Ccnb1|Ccne1|Ccna2|Incenp
GO:0043524	GO Biological Processes	negative regulation of neuron apoptotic process	-1.97114	3.77614	3.22229	Hmox1|Gabra5|Birc5|Six1|Fpr2
GO:0048525	GO Biological Processes	negative regulation of viral process	-2.99419	6.5548	4.88313	Hmox1|Rsad2|Slpi|Pou2f3|Mx2
GO:0050792	GO Biological Processes	regulation of viral process	-1.87063	3.56312	3.06361	Hmox1|Rsad2|Slpi|Pou2f3|Mx2
GO:0043903	GO Biological Processes	regulation of symbiosis, encompassing mutualism through parasitism	-1.72882	3.2774	2.83962	Hmox1|Rsad2|Slpi|Pou2f3|Mx2
GO:0031032	GO Biological Processes	actomyosin structure organization	-1.77713	3.37286	2.91599	Eln|Epb41l1|Myoc|Racgap1|Anln
GO:0051897	GO Biological Processes	positive regulation of protein kinase B signaling	-2.88724	6.20365	4.7029	Csf3|Ramp3|Myoc|Chi3l1|Fpr2
GO:0051896	GO Biological Processes	regulation of protein kinase B signaling	-2.16396	4.21096	3.52747	Csf3|Ramp3|Myoc|Chi3l1|Fpr2
GO:0043197	GO Cellular Components	dendritic spine	-1.61551	3.06083	2.66005	Mx1|Adora1|Nr1d1|Mx2|Ntsr1
GO:0043679	GO Cellular Components	axon terminus	-1.61551	3.06083	2.66005	Penk|Adora1|Kcna6|Slc32a1|Ntsr1
GO:0044309	GO Cellular Components	neuron spine	-1.58697	3.00783	2.61466	Mx1|Adora1|Nr1d1|Mx2|Ntsr1
GO:0044306	GO Cellular Components	neuron projection terminus	-1.45996	2.77924	2.41165	Penk|Adora1|Kcna6|Slc32a1|Ntsr1
GO:0045444	GO Biological Processes	fat cell differentiation	-1.44111	2.74628	2.38134	Mb|Six1|Nr1d1|Wfdc21|Steap4
GO:0006814	GO Biological Processes	sodium ion transport	-1.72882	3.2774	2.83962	Slc9a2|Slc28a3|Scn4b|Naglt1|Slc38a11
GO:0006813	GO Biological Processes	potassium ion transport	-1.42872	2.72474	2.36138	Slc9a2|Adora1|Kcna6|Kcng4|Kcnk16
GO:0071347	GO Biological Processes	cellular response to interleukin-1	-2.53178	5.14673	4.11716	Nos2|Ccl11|Chi3l1|Smpd3|Nr1d1
GO:0070555	GO Biological Processes	response to interleukin-1	-2.12114	4.1113	3.45954	Nos2|Ccl11|Chi3l1|Smpd3|Nr1d1
GO:0071356	GO Biological Processes	cellular response to tumor necrosis factor	-1.54537	2.93168	2.54838	Nos2|Ccl11|Chi3l1|Smpd3|Nr1d1
GO:0070374	GO Biological Processes	positive regulation of ERK1 and ERK2 cascade	-1.52511	2.89504	2.51602	Pla2g5|Ccl11|Ramp3|Chi3l1|Fpr2
GO:0015893	GO Biological Processes	drug transport	-1.57294	2.98201	2.59233	Mb|Slc32a1|Smpd3|Slc7a11|Ntsr1
GO:0033002	GO Biological Processes	muscle cell proliferation	-1.49208	2.83596	2.46318	Hmox1|Ccnb1|Ptafr|Smpd3|Six1
GO:0002699	GO Biological Processes	positive regulation of immune effector process	-1.39232	2.6621	2.30262	Hmox1|Ptafr|Rsad2|Fcer2|Mzb1
GO:0010469	GO Biological Processes	regulation of signaling receptor activity	-2.05921	3.97034	3.36148	Adora1|Ramp3|Adh7|Slurp1|Lypd6b
GO:0002274	GO Biological Processes	myeloid leukocyte activation	-1.57994	2.99487	2.60347	Hmox1|Pla2g5|Ptafr|Nr1d1|Fpr2
GO:0051259	GO Biological Processes	protein complex oligomerization	-1.45996	2.77924	2.41165	Kcna6|Kcng4|Rrm2|Trim72|Steap4
GO:0006260	GO Biological Processes	DNA replication	-1.53182	2.90715	2.52675	Ccne1|Ccna2|Cdc6|Rrm2|Rad51
GO:0005539	GO Molecular Functions	glycosaminoglycan binding	-1.69759	3.21671	2.79021	Reg3g|Pla2g5|Vcan|Chrd|Cxcl11
GO:0030414	GO Molecular Functions	peptidase inhibitor activity	-1.75275	3.32445	2.87746	Birc5|Slpi|Serpinf1|Ngp|Wfdc21
GO:0061134	GO Molecular Functions	peptidase regulator activity	-1.53858	2.91937	2.53754	Birc5|Slpi|Serpinf1|Ngp|Wfdc21
GO:0014074	GO Biological Processes	response to purine-containing compound	-1.60116	3.0341	2.63723	Ccne1|Penk|Pla2g5|Ptafr|P2rx5
GO:0000940	GO Cellular Components	condensed chromosome outer kinetochore	-5.4831	37.0565	11.8937	Ccnb1|Cenpf|Ska1|Ndc80
GO:0007094	GO Biological Processes	mitotic spindle assembly checkpoint	-3.99795	16.3485	7.62638	Ccnb1|Birc5|Ndc80|Xrcc3
GO:0071173	GO Biological Processes	spindle assembly checkpoint	-3.99795	16.3485	7.62638	Ccnb1|Birc5|Ndc80|Xrcc3
GO:0051225	GO Biological Processes	spindle assembly	-2.07153	5.00763	3.60567	Incenp|Kifc1|Ndc80|Racgap1
GO:0051302	GO Biological Processes	regulation of cell division	-1.56221	3.51802	2.70638	Incenp|Kif18b|Racgap1|Cdc6
GO:0061844	GO Biological Processes	antimicrobial humoral immune response mediated by antimicrobial peptide	-2.26015	5.67191	3.9481	Reg3g|Ccl11|Np4|Cxcl11
GO:0000794	GO Cellular Components	condensed nuclear chromosome	-2.15516	5.29378	3.75664	Ccnb1|Incenp|Ndc80|Rad51
GO:0140013	GO Biological Processes	meiotic nuclear division	-1.35612	3.02091	2.34569	Ccne1|Incenp|Ndc80|Rad51
GO:0005876	GO Cellular Components	spindle microtubule	-3.1231	9.75171	5.63404	Birc5|Ska1|Kif18b|Nusap1
GO:0071548	GO Biological Processes	response to dexamethasone	-2.1843	5.39658	3.80955	Nos2|Eln|Ptafr|Serpinf1
GO:0071456	GO Biological Processes	cellular response to hypoxia	-1.4384	3.21299	2.48992	Hmox1|Eln|Ccnb1|Ccna2
GO:0033273	GO Biological Processes	response to vitamin	-1.40018	3.12274	2.42297	Nos2|Eln|Ccne1|Penk
GO:0015171	GO Molecular Functions	amino acid transmembrane transporter activity	-2.63634	7.2188	4.65565	Slc32a1|Slc7a11|Slc38a11|Slc6a19
GO:0015293	GO Molecular Functions	symporter activity	-1.82752	4.24311	3.17157	Slc32a1|Slc28a3|Naglt1|Slc6a19
GO:0005342	GO Molecular Functions	organic acid transmembrane transporter activity	-1.71188	3.91442	2.96828	Slc32a1|Slc7a11|Slc38a11|Slc6a19
GO:0046943	GO Molecular Functions	carboxylic acid transmembrane transporter activity	-1.71188	3.91442	2.96828	Slc32a1|Slc7a11|Slc38a11|Slc6a19
GO:0043255	GO Biological Processes	regulation of carbohydrate biosynthetic process	-2.15516	5.29378	3.75664	Adcyap1r1|Ptafr|Smpd3|Ntsr1
GO:0097756	GO Biological Processes	negative regulation of blood vessel diameter	-2.04484	4.919	3.55775	Adora1|Ptafr|Smpd3|LOC103694905
GO:0006939	GO Biological Processes	smooth muscle contraction	-1.96802	4.67099	3.42049	Adora1|Ptafr|Smpd3|LOC103694905
GO:0060078	GO Biological Processes	regulation of postsynaptic membrane potential	-1.52776	3.43116	2.64618	Adora1|Gabra5|P2rx5|Ntsr1
GO:0035296	GO Biological Processes	regulation of tube diameter	-1.40771	3.14038	2.43617	Adora1|Ptafr|Smpd3|LOC103694905
GO:0050880	GO Biological Processes	regulation of blood vessel size	-1.40771	3.14038	2.43617	Adora1|Ptafr|Smpd3|LOC103694905
GO:0097746	GO Biological Processes	regulation of blood vessel diameter	-1.40771	3.14038	2.43617	Adora1|Ptafr|Smpd3|LOC103694905
GO:0035150	GO Biological Processes	regulation of tube size	-1.40018	3.12274	2.42297	Adora1|Ptafr|Smpd3|LOC103694905
rno04110	KEGG Pathway	Cell cycle	-1.87256	4.37675	3.2511	Ccnb1|Ccne1|Ccna2|Cdc6
GO:0000922	GO Cellular Components	spindle pole	-1.57985	3.56312	2.73722	Ccnb1|Cenpf|Knstrn|Cdc6
GO:0046164	GO Biological Processes	alcohol catabolic process	-3.34056	11.1169	6.09874	Sult1b1|Adh7|Cyp39a1|Ntsr1
GO:1901616	GO Biological Processes	organic hydroxy compound catabolic process	-2.85925	8.29623	5.09384	Sult1b1|Adh7|Cyp39a1|Ntsr1
GO:0042737	GO Biological Processes	drug catabolic process	-1.58878	3.58611	2.75282	Sult1b1|Nr1i2|Chi3l1|Adh7
GO:0003707	GO Molecular Functions	steroid hormone receptor activity	-3.1523	9.92585	5.69536	Nr1i2|Nr1d1|Esrrg|Hnf4g
GO:0043401	GO Biological Processes	steroid hormone mediated signaling pathway	-1.51094	3.38931	2.61679	Nr1i2|Nr1d1|Esrrg|Hnf4g
GO:1903901	GO Biological Processes	negative regulation of viral life cycle	-2.44416	6.38905	4.28964	Hmox1|Rsad2|Slpi|Mx2
GO:1903900	GO Biological Processes	regulation of viral life cycle	-1.64392	3.73052	2.84926	Hmox1|Rsad2|Slpi|Mx2
GO:0090102	GO Biological Processes	cochlea development	-2.98522	8.96528	5.34868	Gabra5|Ccna2|Six1|Hoxa1
GO:0021675	GO Biological Processes	nerve development	-2.39141	6.17608	4.1909	Gabra5|Myoc|Six1|Hoxa1
GO:0035148	GO Biological Processes	tube formation	-1.3927	3.10529	2.40987	Six1|Stil|Edar|Hoxa1
GO:0048015	GO Biological Processes	phosphatidylinositol-mediated signaling	-1.4153	3.15822	2.44946	Csf3|Ptafr|Myoc|Fpr2
GO:0048017	GO Biological Processes	inositol lipid-mediated signaling	-1.3927	3.10529	2.40987	Csf3|Ptafr|Myoc|Fpr2
GO:0045776	GO Biological Processes	negative regulation of blood pressure	-2.88358	8.42193	5.14264	Nos2|Adora1|Ptafr|Ntsr1
GO:0019233	GO Biological Processes	sensory perception of pain	-1.58878	3.58611	2.75282	Penk|Adora1|Ptafr|Ntsr1
GO:0001659	GO Biological Processes	temperature homeostasis	-1.32779	2.95663	2.29589	Adora1|Nr1d1|Esrrg|Ntsr1
GO:0010524	GO Biological Processes	positive regulation of calcium ion transport into cytosol	-2.83532	8.17423	5.04604	Adcyap1r1|Ramp3|Cxcl11|Ntsr1
GO:0010522	GO Biological Processes	regulation of calcium ion transport into cytosol	-2.0187	4.83346	3.51094	Adcyap1r1|Ramp3|Cxcl11|Ntsr1
GO:0008528	GO Molecular Functions	G protein-coupled peptide receptor activity	-1.68226	3.83343	2.91636	Adcyap1r1|Ramp3|Ntsr1|Fpr2
GO:0051928	GO Biological Processes	positive regulation of calcium ion transport	-1.68226	3.83343	2.91636	Adcyap1r1|Ramp3|Cxcl11|Ntsr1
GO:0001653	GO Molecular Functions	peptide receptor activity	-1.59778	3.6094	2.76856	Adcyap1r1|Ramp3|Ntsr1|Fpr2
GO:0060402	GO Biological Processes	calcium ion transport into cytosol	-1.34897	3.00458	2.33311	Adcyap1r1|Ramp3|Cxcl11|Ntsr1
GO:0034767	GO Biological Processes	positive regulation of ion transmembrane transport	-1.32084	2.94099	2.28365	Ramp3|Ptafr|Cxcl11|Ntsr1
GO:0015081	GO Molecular Functions	sodium ion transmembrane transporter activity	-1.66293	3.78127	2.88252	Slc9a2|Slc28a3|Scn4b|Slc6a19
GO:0015079	GO Molecular Functions	potassium ion transmembrane transporter activity	-1.55349	3.4959	2.69115	Slc9a2|Kcna6|Kcng4|Kcnk16
GO:0051899	GO Biological Processes	membrane depolarization	-2.4805	6.53938	4.35808	Myoc|Scn4b|Best2|Ntsr1
GO:0015698	GO Biological Processes	inorganic anion transport	-1.51094	3.38931	2.61679	Gabra5|Ptafr|Racgap1|Best2
GO:0003333	GO Biological Processes	amino acid transmembrane transport	-2.44416	6.38905	4.28964	Slc32a1|Slc7a11|Slc38a11|Ntsr1
GO:0098739	GO Biological Processes	import across plasma membrane	-2.0187	4.83346	3.51094	Slc9a2|Ramp3|Slc7a11|Ntsr1
GO:1903825	GO Biological Processes	organic acid transmembrane transport	-1.87256	4.37675	3.2511	Slc32a1|Slc7a11|Slc38a11|Ntsr1
GO:1905039	GO Biological Processes	carboxylic acid transmembrane transport	-1.87256	4.37675	3.2511	Slc32a1|Slc7a11|Slc38a11|Ntsr1
GO:0046717	GO Biological Processes	acid secretion	-1.75262	4.02788	3.03976	Nos2|Adora1|Pla2g5|Ntsr1
GO:0015718	GO Biological Processes	monocarboxylic acid transport	-1.38528	3.08804	2.39685	Nos2|Pla2g5|Slc32a1|Ntsr1
GO:0050795	GO Biological Processes	regulation of behavior	-2.19912	5.44948	3.83653	Penk|Adora1|Nr1d1|Hoxa1
GO:0055088	GO Biological Processes	lipid homeostasis	-1.66293	3.78127	2.88252	Adora1|Nr1i2|Nr1d1|Cyp39a1
GO:0045834	GO Biological Processes	positive regulation of lipid metabolic process	-1.51932	3.41011	2.63143	Adora1|Smpd3|Nr1d1|Fpr2
GO:0016202	GO Biological Processes	regulation of striated muscle tissue development	-1.50263	3.36877	2.60226	Ccnb1|Gpc1|Six1|Cenpf
GO:1901861	GO Biological Processes	regulation of muscle tissue development	-1.47808	3.30862	2.55934	Ccnb1|Gpc1|Six1|Cenpf
GO:0048634	GO Biological Processes	regulation of muscle organ development	-1.47003	3.28904	2.54525	Ccnb1|Gpc1|Six1|Cenpf
GO:0051988	GO Biological Processes	regulation of attachment of spindle microtubules to kinetochore	-3.90275	29.7775	9.17051	Ccnb1|Knstrn|Racgap1
GO:0090266	GO Biological Processes	regulation of mitotic cell cycle spindle assembly checkpoint	-3.90275	29.7775	9.17051	Ccnb1|Ndc80|Xrcc3
GO:1903504	GO Biological Processes	regulation of mitotic spindle checkpoint	-3.90275	29.7775	9.17051	Ccnb1|Ndc80|Xrcc3
GO:0090231	GO Biological Processes	regulation of spindle checkpoint	-3.72024	26.0553	8.53611	Ccnb1|Ndc80|Xrcc3
GO:1901976	GO Biological Processes	regulation of cell cycle checkpoint	-2.66034	11.5802	5.40981	Ccnb1|Ndc80|Xrcc3
GO:0032465	GO Biological Processes	regulation of cytokinesis	-1.61668	4.84751	3.04485	Incenp|Racgap1|Cdc6
GO:0048247	GO Biological Processes	lymphocyte chemotaxis	-2.18287	7.86576	4.26156	Ccl11|Np4|Cxcl11
GO:0072676	GO Biological Processes	lymphocyte migration	-1.42759	4.08711	2.66184	Ccl11|Np4|Cxcl11
GO:0032133	GO Cellular Components	chromosome passenger complex	-5.14448	69.4809	14.2832	Birc5|Incenp|Cdca8
GO:0030261	GO Biological Processes	chromosome condensation	-2.41017	9.47467	4.79163	Ccnb1|Incenp|Nusap1
GO:0070192	GO Biological Processes	chromosome organization involved in meiotic cell cycle	-1.80385	5.71076	3.43347	Ccne1|Incenp|Rad51
GO:0035371	GO Cellular Components	microtubule plus-end	-3.07629	16.0341	6.53103	Kif2c|Kif18b|Knstrn
GO:1990752	GO Cellular Components	microtubule end	-2.66034	11.5802	5.40981	Kif2c|Kif18b|Knstrn
GO:0005871	GO Cellular Components	kinesin complex	-2.1603	7.7201	4.21043	Kif2c|Kifc1|Kif18b
GO:0003777	GO Molecular Functions	microtubule motor activity	-1.92139	6.31645	3.68376	Kif2c|Kifc1|Kif18b
GO:0005881	GO Cellular Components	cytoplasmic microtubule	-1.77263	5.55847	3.36787	Birc5|Kif2c|Kif18b
GO:0071295	GO Biological Processes	cellular response to vitamin	-2.41017	9.47467	4.79163	Nos2|Eln|Penk
GO:0071300	GO Biological Processes	cellular response to retinoic acid	-1.713	5.27703	3.24346	Eln|Serpinf1|Hoxa1
GO:0051775	GO Biological Processes	response to redox state	-4.00519	32.0681	9.54004	Nos2|Smpd3|Slc7a11
GO:0045840	GO Biological Processes	positive regulation of mitotic nuclear division	-1.93935	6.41362	3.72246	Birc5|Smpd3|Nusap1
GO:0051785	GO Biological Processes	positive regulation of nuclear division	-1.69864	5.21107	3.21368	Birc5|Smpd3|Nusap1
rno05032	KEGG Pathway	Morphine addiction	-1.52918	4.48264	2.86662	Adora1|Gabra5|Slc32a1
GO:0015294	GO Molecular Functions	solute:cation symporter activity	-1.42759	4.08711	2.66184	Slc32a1|Slc28a3|Slc6a19
GO:0060732	GO Biological Processes	positive regulation of inositol phosphate biosynthetic process	-3.72024	26.0553	8.53611	Adcyap1r1|Ptafr|Ntsr1
GO:0010919	GO Biological Processes	regulation of inositol phosphate biosynthetic process	-3.48896	21.9413	7.77529	Adcyap1r1|Ptafr|Ntsr1
GO:0035586	GO Molecular Functions	purinergic receptor activity	-3.07629	16.0341	6.53103	Adora1|Ptafr|P2rx5
GO:1902932	GO Biological Processes	positive regulation of alcohol biosynthetic process	-2.89186	13.8962	6.0185	Adcyap1r1|Ptafr|Ntsr1
GO:0035587	GO Biological Processes	purinergic receptor signaling pathway	-2.80945	13.0277	5.79759	Adora1|Ptafr|P2rx5
GO:0010518	GO Biological Processes	positive regulation of phospholipase activity	-2.38248	9.26412	4.72551	Adcyap1r1|Pla2g5|Ptafr
GO:0032958	GO Biological Processes	inositol phosphate biosynthetic process	-2.38248	9.26412	4.72551	Adcyap1r1|Ptafr|Ntsr1
GO:1902930	GO Biological Processes	regulation of alcohol biosynthetic process	-2.09532	7.31378	4.06459	Adcyap1r1|Ptafr|Ntsr1
GO:0010517	GO Biological Processes	regulation of phospholipase activity	-2.07452	7.18768	4.01831	Adcyap1r1|Pla2g5|Ptafr
GO:0060193	GO Biological Processes	positive regulation of lipase activity	-2.05411	7.06586	3.97312	Adcyap1r1|Pla2g5|Ptafr
GO:0010676	GO Biological Processes	positive regulation of cellular carbohydrate metabolic process	-1.8864	6.13067	3.60869	Adcyap1r1|Ptafr|Ntsr1
GO:0043647	GO Biological Processes	inositol phosphate metabolic process	-1.8864	6.13067	3.60869	Adcyap1r1|Ptafr|Ntsr1
GO:0046173	GO Biological Processes	polyol biosynthetic process	-1.75739	5.48534	3.33594	Adcyap1r1|Ptafr|Ntsr1
GO:0060191	GO Biological Processes	regulation of lipase activity	-1.713	5.27703	3.24346	Adcyap1r1|Pla2g5|Ptafr
GO:0045913	GO Biological Processes	positive regulation of carbohydrate metabolic process	-1.60367	4.79179	3.01823	Adcyap1r1|Ptafr|Ntsr1
GO:0042310	GO Biological Processes	vasoconstriction	-1.39611	3.97034	2.59875	Ptafr|Smpd3|LOC103694905
GO:0045737	GO Biological Processes	positive regulation of cyclin-dependent protein serine/threonine kinase activity	-2.66034	11.5802	5.40981	Ccnb1|Stil|Cdc6
GO:0000307	GO Cellular Components	cyclin-dependent protein kinase holoenzyme complex	-2.52836	10.4221	5.07885	Ccnb1|Ccne1|Ccna2
GO:1904031	GO Biological Processes	positive regulation of cyclin-dependent protein kinase activity	-2.52836	10.4221	5.07885	Ccnb1|Stil|Cdc6
GO:0016538	GO Molecular Functions	cyclin-dependent protein serine/threonine kinase regulator activity	-2.43858	9.69501	4.85989	Ccnb1|Ccne1|Ccna2
GO:0016572	GO Biological Processes	histone phosphorylation	-2.43858	9.69501	4.85989	Ccnb1|Ccna2|Incenp
rno04115	KEGG Pathway	p53 signaling pathway	-1.83607	5.87163	3.50155	Ccnb1|Ccne1|Rrm2
GO:0048146	GO Biological Processes	positive regulation of fibroblast proliferation	-1.78812	5.63359	3.40037	Ccnb1|Ccna2|Cdc6
GO:1902554	GO Cellular Components	serine/threonine protein kinase complex	-1.69864	5.21107	3.21368	Ccnb1|Ccne1|Ccna2
GO:0010389	GO Biological Processes	regulation of G2/M transition of mitotic cell cycle	-1.62986	4.90454	3.07188	Ccnb1|Cenpf|Cdc6
GO:1901992	GO Biological Processes	positive regulation of mitotic cell cycle phase transition	-1.59084	4.73734	2.99202	Ccnb1|Ccne1|Birc5
GO:1902911	GO Cellular Components	protein kinase complex	-1.47135	4.25393	2.74981	Ccnb1|Ccne1|Ccna2
GO:1902749	GO Biological Processes	regulation of cell cycle G2/M phase transition	-1.43834	4.12758	2.6834	Ccnb1|Cenpf|Cdc6
GO:1901989	GO Biological Processes	positive regulation of cell cycle phase transition	-1.41698	4.04743	2.64054	Ccnb1|Ccne1|Birc5
GO:0048145	GO Biological Processes	regulation of fibroblast proliferation	-1.30791	3.65689	2.4227	Ccnb1|Ccna2|Cdc6
GO:0098531	GO Molecular Functions	transcription factor activity, direct ligand regulated sequence-specific DNA binding	-2.46772	9.92585	4.93042	Nr1i2|Nr1d1|Esrrg
GO:0045071	GO Biological Processes	negative regulation of viral genome replication	-2.03409	6.94809	3.92897	Rsad2|Slpi|Mx2
GO:0045069	GO Biological Processes	regulation of viral genome replication	-1.49405	4.34256	2.79558	Rsad2|Slpi|Mx2
GO:0060840	GO Biological Processes	artery development	-1.35581	3.82464	2.51819	Eln|Six1|Hoxa1
GO:0030866	GO Biological Processes	cortical actin cytoskeleton organization	-2.43858	9.69501	4.85989	Epb41l1|Racgap1|Anln
GO:0030865	GO Biological Processes	cortical cytoskeleton organization	-2.09532	7.31378	4.06459	Epb41l1|Racgap1|Anln
GO:0032155	GO Cellular Components	cell division site part	-2.01444	6.83419	3.88582	Pstpip1|Racgap1|Anln
GO:0032153	GO Cellular Components	cell division site	-1.72758	5.34469	3.27376	Pstpip1|Racgap1|Anln
GO:0050840	GO Molecular Functions	extracellular matrix binding	-2.01444	6.83419	3.88582	Eln|Gpc1|Tgfbi
GO:0005604	GO Cellular Components	basement membrane	-1.35581	3.82464	2.51819	Tgfbi|Serpinf1|Thbs2
GO:0014068	GO Biological Processes	positive regulation of phosphatidylinositol 3-kinase signaling	-1.74237	5.4141	3.30458	Csf3|Myoc|Fpr2
GO:0014066	GO Biological Processes	regulation of phosphatidylinositol 3-kinase signaling	-1.40648	4.00851	2.61952	Csf3|Myoc|Fpr2
GO:0007585	GO Biological Processes	respiratory gaseous exchange	-2.07452	7.18768	4.01831	Adora1|Ecel1|Ntsr1
GO:0051930	GO Biological Processes	regulation of sensory perception of pain	-2.07452	7.18768	4.01831	Adora1|Ptafr|Ntsr1
GO:0051931	GO Biological Processes	regulation of sensory perception	-2.05411	7.06586	3.97312	Adora1|Ptafr|Ntsr1
GO:0007218	GO Biological Processes	neuropeptide signaling pathway	-1.44921	4.16885	2.70525	Penk|Ecel1|Ntsr1
GO:1904427	GO Biological Processes	positive regulation of calcium ion transmembrane transport	-1.59084	4.73734	2.99202	Ramp3|Cxcl11|Ntsr1
GO:0006821	GO Biological Processes	chloride transport	-1.36571	3.86005	2.53797	Gabra5|Ptafr|Best2
GO:0015800	GO Biological Processes	acidic amino acid transport	-1.8864	6.13067	3.60869	Adora1|Slc7a11|Ntsr1
GO:0015807	GO Biological Processes	L-amino acid transport	-1.78812	5.63359	3.40037	Slc32a1|Slc7a11|Ntsr1
GO:0035094	GO Biological Processes	response to nicotine	-1.69864	5.21107	3.21368	Hmox1|Penk|Slc7a11
GO:0006835	GO Biological Processes	dicarboxylic acid transport	-1.52918	4.48264	2.86662	Adora1|Slc7a11|Ntsr1
GO:0004620	GO Molecular Functions	phospholipase activity	-1.56569	4.63206	2.94076	Hmox1|Pla2g5|Smpd3
GO:0051851	GO Biological Processes	modification by host of symbiont morphology or physiology	-1.55336	4.58116	2.91569	Hmox1|Reg3g|Pou2f3
GO:0051702	GO Biological Processes	interaction with symbiont	-1.48263	4.29779	2.77254	Hmox1|Reg3g|Pou2f3
GO:0048661	GO Biological Processes	positive regulation of smooth muscle cell proliferation	-1.32675	3.72219	2.46023	Hmox1|Ptafr|Smpd3
GO:0051817	GO Biological Processes	modification of morphology or physiology of other organism involved in symbiotic interaction	-1.31728	3.68925	2.44136	Hmox1|Reg3g|Pou2f3
GO:0050829	GO Biological Processes	defense response to Gram-negative bacterium	-1.50561	4.38827	2.81893	Nos2|Reg3g|Np4
GO:0032309	GO Biological Processes	icosanoid secretion	-2.20591	8.01703	4.31405	Nos2|Pla2g5|Ntsr1
GO:0071715	GO Biological Processes	icosanoid transport	-2.09532	7.31378	4.06459	Nos2|Pla2g5|Ntsr1
GO:1901571	GO Biological Processes	fatty acid derivative transport	-2.09532	7.31378	4.06459	Nos2|Pla2g5|Ntsr1
GO:0015908	GO Biological Processes	fatty acid transport	-1.50561	4.38827	2.81893	Nos2|Pla2g5|Ntsr1
GO:0042632	GO Biological Processes	cholesterol homeostasis	-1.56569	4.63206	2.94076	Nr1i2|Nr1d1|Cyp39a1
GO:0055092	GO Biological Processes	sterol homeostasis	-1.55336	4.58116	2.91569	Nr1i2|Nr1d1|Cyp39a1
GO:0042116	GO Biological Processes	macrophage activation	-1.48263	4.29779	2.77254	Pla2g5|Nr1d1|Fpr2
GO:0046889	GO Biological Processes	positive regulation of lipid biosynthetic process	-1.48263	4.29779	2.77254	Smpd3|Nr1d1|Fpr2
GO:0002224	GO Biological Processes	toll-like receptor signaling pathway	-1.39611	3.97034	2.59875	Reg3g|Rsad2|Nr1d1
GO:0033555	GO Biological Processes	multicellular organismal response to stress	-1.38586	3.93288	2.57825	Adcyap1r1|Penk|Gabra5
GO:1901224	GO Biological Processes	positive regulation of NIK/NF-kappaB signaling	-1.59084	4.73734	2.99202	Chi3l1|Smpd3|Edar
GO:0050660	GO Molecular Functions	flavin adenine dinucleotide binding	-1.57818	4.68411	2.9662	Nos2|Steap4|Fmo9
GO:0001657	GO Biological Processes	ureteric bud development	-1.33633	3.75573	2.47933	Vcan|Six1|Adamts16
GO:0072163	GO Biological Processes	mesonephric epithelium development	-1.32675	3.72219	2.46023	Vcan|Six1|Adamts16
GO:0072164	GO Biological Processes	mesonephric tubule development	-1.32675	3.72219	2.46023	Vcan|Six1|Adamts16
GO:0000942	GO Cellular Components	condensed nuclear chromosome outer kinetochore	-3.51506	69.4809	11.6615	Ccnb1|Ndc80
GO:0090232	GO Biological Processes	positive regulation of spindle checkpoint	-2.97715	39.7034	8.71947	Ndc80|Xrcc3
GO:0090267	GO Biological Processes	positive regulation of mitotic cell cycle spindle assembly checkpoint	-2.97715	39.7034	8.71947	Ndc80|Xrcc3
GO:1901978	GO Biological Processes	positive regulation of cell cycle checkpoint	-2.74717	30.8804	7.6335	Ndc80|Xrcc3
GO:0000778	GO Cellular Components	condensed nuclear chromosome kinetochore	-2.18629	16.3485	5.39015	Ccnb1|Ndc80
GO:0000780	GO Cellular Components	condensed nuclear chromosome, centromeric region	-1.68082	8.96528	3.77886	Ccnb1|Ndc80
GO:0051255	GO Biological Processes	spindle midzone assembly	-2.65231	27.7924	7.21504	Incenp|Racgap1
GO:0072348	GO Biological Processes	sulfur compound transport	-1.41679	6.46334	3.05362	Slc7a11|Racgap1
GO:0010818	GO Biological Processes	T cell chemotaxis	-1.89317	11.5802	4.41563	Np4|Cxcl11
GO:0008009	GO Molecular Functions	chemokine activity	-1.53692	7.51145	3.37543	Ccl11|Cxcl11
GO:0000800	GO Cellular Components	lateral element	-2.2386	17.3702	5.57718	Incenp|Rad51
GO:0010369	GO Cellular Components	chromocenter	-2.13718	15.4402	5.21835	Incenp|Cdca8
GO:0000795	GO Cellular Components	synaptonemal complex	-1.41679	6.46334	3.05362	Incenp|Rad51
GO:0099086	GO Cellular Components	synaptonemal structure	-1.41679	6.46334	3.05362	Incenp|Rad51
GO:0051315	GO Biological Processes	attachment of mitotic spindle microtubules to kinetochore	-2.35466	19.8517	6.00745	Kif2c|Ndc80
GO:0071305	GO Biological Processes	cellular response to vitamin D	-1.7357	9.58357	3.93842	Nos2|Penk
GO:0071461	GO Biological Processes	cellular response to redox state	-3.29526	55.5847	10.3926	Nos2|Smpd3
GO:0085029	GO Biological Processes	extracellular matrix assembly	-1.79486	10.2935	4.11425	Eln|Smpd3
GO:0015175	GO Molecular Functions	neutral amino acid transmembrane transporter activity	-1.68082	8.96528	3.77886	Slc32a1|Slc6a19
GO:0015804	GO Biological Processes	neutral amino acid transport	-1.49461	7.12625	3.26063	Slc32a1|Slc6a19
rno05033	KEGG Pathway	Nicotine addiction	-1.47435	6.94809	3.20622	Gabra5|Slc32a1
GO:0001614	GO Molecular Functions	purinergic nucleotide receptor activity	-2.04719	13.8962	4.91274	Ptafr|P2rx5
GO:0016502	GO Molecular Functions	nucleotide receptor activity	-2.04719	13.8962	4.91274	Ptafr|P2rx5
GO:0035590	GO Biological Processes	purinergic nucleotide receptor signaling pathway	-2.00576	13.2345	4.77588	Ptafr|P2rx5
GO:0035588	GO Biological Processes	G protein-coupled purinergic receptor signaling pathway	-1.92893	12.0836	4.52824	Adora1|Ptafr
GO:0010863	GO Biological Processes	positive regulation of phospholipase C activity	-1.76471	9.92585	4.02412	Adcyap1r1|Ptafr
GO:1900274	GO Biological Processes	regulation of phospholipase C activity	-1.62969	8.42193	3.63309	Adcyap1r1|Ptafr
GO:0051984	GO Biological Processes	positive regulation of chromosome segregation	-1.65482	8.68511	3.70438	Ccnb1|Cdc6
GO:0006068	GO Biological Processes	ethanol catabolic process	-2.49007	23.1603	6.5376	Sult1b1|Adh7
GO:0006067	GO Biological Processes	ethanol metabolic process	-2.29456	18.5282	5.78191	Sult1b1|Adh7
GO:0034310	GO Biological Processes	primary alcohol catabolic process	-2.29456	18.5282	5.78191	Sult1b1|Adh7
GO:0072719	GO Biological Processes	cellular response to cisplatin	-3.29526	55.5847	10.3926	Hmox1|Rad51
GO:0045003	GO Biological Processes	double-strand break repair via synthesis-dependent strand annealing	-2.97715	39.7034	8.71947	Rad51|Xrcc3
GO:0072718	GO Biological Processes	response to cisplatin	-2.5672	25.2658	6.85379	Hmox1|Rad51
GO:0000722	GO Biological Processes	telomere maintenance via recombination	-2.35466	19.8517	6.00745	Rad51|Xrcc3
GO:0006312	GO Biological Processes	mitotic recombination	-1.9664	12.6329	4.64804	Rad51|Xrcc3
GO:0036297	GO Biological Processes	interstrand cross-link repair	-1.65482	8.68511	3.70438	Rad51|Xrcc3
rno03440	KEGG Pathway	Homologous recombination	-1.45464	6.77863	3.15366	Rad51|Xrcc3
GO:0010824	GO Biological Processes	regulation of centrosome duplication	-1.41679	6.46334	3.05362	Stil|Xrcc3
GO:0098844	GO Cellular Components	postsynaptic endocytic zone membrane	-3.29526	55.5847	10.3926	Mx1|Mx2
GO:0016185	GO Biological Processes	synaptic vesicle budding from presynaptic endocytic zone membrane	-2.65231	27.7924	7.21504	Mx1|Mx2
GO:0098843	GO Cellular Components	postsynaptic endocytic zone	-2.65231	27.7924	7.21504	Mx1|Mx2
GO:0070142	GO Biological Processes	synaptic vesicle budding	-2.29456	18.5282	5.78191	Mx1|Mx2
GO:0044327	GO Cellular Components	dendritic spine head	-2.13718	15.4402	5.21835	Mx1|Mx2
GO:0098884	GO Biological Processes	postsynaptic neurotransmitter receptor internalization	-1.60538	8.17423	3.56475	Mx1|Mx2
GO:0140239	GO Biological Processes	postsynaptic endocytosis	-1.60538	8.17423	3.56475	Mx1|Mx2
GO:0099590	GO Biological Processes	neurotransmitter receptor internalization	-1.49461	7.12625	3.26063	Mx1|Mx2
GO:0000266	GO Biological Processes	mitochondrial fission	-1.38086	6.17608	2.95974	Mx1|Mx2
GO:0004879	GO Molecular Functions	nuclear receptor activity	-1.47435	6.94809	3.20622	Nr1i2|Esrrg
GO:0021610	GO Biological Processes	facial nerve morphogenesis	-2.49007	23.1603	6.5376	Six1|Hoxa1
GO:0021561	GO Biological Processes	facial nerve development	-2.41956	21.3787	6.25767	Six1|Hoxa1
GO:0021783	GO Biological Processes	preganglionic parasympathetic fiber development	-2.09091	14.6276	5.05976	Six1|Hoxa1
GO:0048486	GO Biological Processes	parasympathetic nervous system development	-2.00576	13.2345	4.77588	Six1|Hoxa1
GO:2001014	GO Biological Processes	regulation of skeletal muscle cell differentiation	-1.9664	12.6329	4.64804	Gpc1|Six1
GO:0090103	GO Biological Processes	cochlea morphogenesis	-1.79486	10.2935	4.11425	Six1|Hoxa1
GO:0021602	GO Biological Processes	cranial nerve morphogenesis	-1.70776	9.26412	3.85677	Six1|Hoxa1
GO:0048483	GO Biological Processes	autonomic nervous system development	-1.3141	5.67191	2.78796	Six1|Hoxa1
GO:0048701	GO Biological Processes	embryonic cranial skeleton morphogenesis	-1.3141	5.67191	2.78796	Six1|Hoxa1
GO:0000912	GO Biological Processes	assembly of actomyosin apparatus involved in cytokinesis	-2.97715	39.7034	8.71947	Racgap1|Anln
GO:0000915	GO Biological Processes	actomyosin contractile ring assembly	-2.97715	39.7034	8.71947	Racgap1|Anln
GO:0044837	GO Biological Processes	actomyosin contractile ring organization	-2.97715	39.7034	8.71947	Racgap1|Anln
GO:0005826	GO Cellular Components	actomyosin contractile ring	-2.85426	34.7405	8.12643	Pstpip1|Anln
GO:0070938	GO Cellular Components	contractile ring	-2.35466	19.8517	6.00745	Pstpip1|Anln
GO:0032506	GO Biological Processes	cytokinetic process	-1.45464	6.77863	3.15366	Racgap1|Anln
GO:0050965	GO Biological Processes	detection of temperature stimulus involved in sensory perception of pain	-2.04719	13.8962	4.91274	Adora1|Ntsr1
GO:0050961	GO Biological Processes	detection of temperature stimulus involved in sensory perception	-2.00576	13.2345	4.77588	Adora1|Ntsr1
GO:0043576	GO Biological Processes	regulation of respiratory gaseous exchange	-1.92893	12.0836	4.52824	Adora1|Ntsr1
GO:0016048	GO Biological Processes	detection of temperature stimulus	-1.82626	10.6894	4.20922	Adora1|Ntsr1
GO:0014048	GO Biological Processes	regulation of glutamate secretion	-1.79486	10.2935	4.11425	Adora1|Ntsr1
GO:0050951	GO Biological Processes	sensory perception of temperature stimulus	-1.7357	9.58357	3.93842	Adora1|Ntsr1
GO:0003085	GO Biological Processes	negative regulation of systemic arterial blood pressure	-1.70776	9.26412	3.85677	Adora1|Ntsr1
GO:0003016	GO Biological Processes	respiratory system process	-1.60538	8.17423	3.56475	Adora1|Ecel1
GO:0042749	GO Biological Processes	regulation of circadian sleep/wake cycle	-1.58184	7.94068	3.49915	Adora1|Nr1d1
GO:0014047	GO Biological Processes	glutamate secretion	-1.53692	7.51145	3.37543	Adora1|Ntsr1
GO:0042745	GO Biological Processes	circadian sleep/wake cycle	-1.41679	6.46334	3.05362	Adora1|Nr1d1
GO:0032280	GO Cellular Components	symmetric synapse	-2.85426	34.7405	8.12643	Penk|Ntsr1
GO:0005251	GO Molecular Functions	delayed rectifier potassium channel activity	-1.7357	9.58357	3.93842	Kcna6|Kcng4
GO:0015858	GO Biological Processes	nucleoside transport	-2.74717	30.8804	7.6335	Adora1|Slc28a3
GO:0072606	GO Biological Processes	interleukin-8 secretion	-1.70776	9.26412	3.85677	Nos2|Chi3l1
GO:0034707	GO Cellular Components	chloride channel complex	-1.39859	6.31645	3.00595	Gabra5|Best2
GO:0098712	GO Biological Processes	L-glutamate import across plasma membrane	-2.35466	19.8517	6.00745	Slc7a11|Ntsr1
GO:0051938	GO Biological Processes	L-glutamate import	-2.29456	18.5282	5.78191	Slc7a11|Ntsr1
GO:0015813	GO Biological Processes	L-glutamate transmembrane transport	-1.85899	11.1169	4.3095	Slc7a11|Ntsr1
GO:0015812	GO Biological Processes	gamma-aminobutyric acid transport	-1.82626	10.6894	4.20922	Slc32a1|Ntsr1
GO:0089718	GO Biological Processes	amino acid import across plasma membrane	-1.82626	10.6894	4.20922	Slc7a11|Ntsr1
GO:0043090	GO Biological Processes	amino acid import	-1.70776	9.26412	3.85677	Slc7a11|Ntsr1
GO:0021591	GO Biological Processes	ventricular system development	-1.55904	7.7201	3.4361	Cenpf|Slc7a11
rno04216	KEGG Pathway	Ferroptosis	-1.45464	6.77863	3.15366	Hmox1|Slc7a11
GO:0003254	GO Biological Processes	regulation of membrane depolarization	-1.36356	6.04182	2.9149	Myoc|Ntsr1
GO:0051281	GO Biological Processes	positive regulation of release of sequestered calcium ion into cytosol	-1.34668	5.91327	2.87137	Cxcl11|Ntsr1
GO:0001504	GO Biological Processes	neurotransmitter uptake	-1.3302	5.79008	2.82908	Slc7a11|Ntsr1
GO:0043922	GO Biological Processes	negative regulation by host of viral transcription	-2.41956	21.3787	6.25767	Hmox1|Pou2f3
GO:0071281	GO Biological Processes	cellular response to iron ion	-2.13718	15.4402	5.21835	Hmox1|Ccnb1
GO:0032897	GO Biological Processes	negative regulation of viral transcription	-1.82626	10.6894	4.20922	Hmox1|Pou2f3
GO:0043921	GO Biological Processes	modulation by host of viral transcription	-1.76471	9.92585	4.02412	Hmox1|Pou2f3
GO:0052472	GO Biological Processes	modulation by host of symbiont transcription	-1.76471	9.92585	4.02412	Hmox1|Pou2f3
GO:0052312	GO Biological Processes	modulation of transcription in other organism involved in symbiotic interaction	-1.7357	9.58357	3.93842	Hmox1|Pou2f3
rno04978	KEGG Pathway	Mineral absorption	-1.36356	6.04182	2.9149	Hmox1|Slc6a19
GO:0046782	GO Biological Processes	regulation of viral transcription	-1.3302	5.79008	2.82908	Hmox1|Pou2f3
GO:0051712	GO Biological Processes	positive regulation of killing of cells of other organism	-2.35466	19.8517	6.00745	Nos2|Fcer2
GO:0051709	GO Biological Processes	regulation of killing of cells of other organism	-2.29456	18.5282	5.78191	Nos2|Fcer2
GO:0048384	GO Biological Processes	retinoic acid receptor signaling pathway	-1.62969	8.42193	3.63309	Nos2|Esrrg
GO:0061469	GO Biological Processes	regulation of type B pancreatic cell proliferation	-2.35466	19.8517	6.00745	Birc5|Nr1d1
GO:0044342	GO Biological Processes	type B pancreatic cell proliferation	-1.82626	10.6894	4.20922	Birc5|Nr1d1
GO:0050482	GO Biological Processes	arachidonic acid secretion	-1.58184	7.94068	3.49915	Pla2g5|Ntsr1
GO:1903963	GO Biological Processes	arachidonate transport	-1.58184	7.94068	3.49915	Pla2g5|Ntsr1
GO:0004520	GO Molecular Functions	endodeoxyribonuclease activity	-1.41679	6.46334	3.05362	Exo1|Xrcc3
GO:0071361	GO Biological Processes	cellular response to ethanol	-1.45464	6.77863	3.15366	Birc5|Hoxa1
GO:0002053	GO Biological Processes	positive regulation of mesenchymal cell proliferation	-1.53692	7.51145	3.37543	Six1|Chrd
GO:0010464	GO Biological Processes	regulation of mesenchymal cell proliferation	-1.38086	6.17608	2.95974	Six1|Chrd
GO:0006699	GO Biological Processes	bile acid biosynthetic process	-2.09091	14.6276	5.05976	Nr1d1|Cyp39a1
GO:0044321	GO Biological Processes	response to leptin	-1.76471	9.92585	4.02412	Ccna2|Nr1d1
GO:0008206	GO Biological Processes	bile acid metabolic process	-1.65482	8.68511	3.70438	Nr1d1|Cyp39a1
GO:0030548	GO Molecular Functions	acetylcholine receptor regulator activity	-2.04719	13.8962	4.91274	Slurp1|Lypd6b
GO:0099602	GO Molecular Functions	neurotransmitter receptor regulator activity	-2.04719	13.8962	4.91274	Slurp1|Lypd6b
GO:0010837	GO Biological Processes	regulation of keratinocyte proliferation	-1.58184	7.94068	3.49915	Reg3g|Slurp1
GO:0043616	GO Biological Processes	keratinocyte proliferation	-1.34668	5.91327	2.87137	Reg3g|Slurp1
GO:0048143	GO Biological Processes	astrocyte activation	-2.00576	13.2345	4.77588	Nr1d1|Fpr2
GO:0014002	GO Biological Processes	astrocyte development	-1.49461	7.12625	3.26063	Nr1d1|Fpr2
GO:0001774	GO Biological Processes	microglial cell activation	-1.3302	5.79008	2.82908	Nr1d1|Fpr2
GO:0002269	GO Biological Processes	leukocyte activation involved in inflammatory response	-1.3302	5.79008	2.82908	Nr1d1|Fpr2
GO:0006206	GO Biological Processes	pyrimidine nucleobase metabolic process	-1.9664	12.6329	4.64804	Crmp1|Rrm2
GO:0009112	GO Biological Processes	nucleobase metabolic process	-1.3141	5.67191	2.78796	Crmp1|Rrm2
GO:0045120	GO Cellular Components	pronucleus	-1.92893	12.0836	4.52824	Ccna2|Cenpf
GO:0071312	GO Biological Processes	cellular response to alkaloid	-1.34668	5.91327	2.87137	Ccna2|Rad51
GO:0005355	GO Molecular Functions	glucose transmembrane transporter activity	-1.85899	11.1169	4.3095	Naglt1|LOC100909595
GO:0015149	GO Molecular Functions	hexose transmembrane transporter activity	-1.85899	11.1169	4.3095	Naglt1|LOC100909595
GO:0015145	GO Molecular Functions	monosaccharide transmembrane transporter activity	-1.79486	10.2935	4.11425	Naglt1|LOC100909595
GO:0051119	GO Molecular Functions	sugar transmembrane transporter activity	-1.76471	9.92585	4.02412	Naglt1|LOC100909595
GO:0015144	GO Molecular Functions	carbohydrate transmembrane transporter activity	-1.43546	6.61723	3.10282	Naglt1|LOC100909595
GO:0006336	GO Biological Processes	DNA replication-independent nucleosome assembly	-1.82626	10.6894	4.20922	Asf1b|Hjurp
GO:0034724	GO Biological Processes	DNA replication-independent nucleosome organization	-1.79486	10.2935	4.11425	Asf1b|Hjurp
GO:0006270	GO Biological Processes	DNA replication initiation	-1.82626	10.6894	4.20922	Ccne1|Cdc6
GO:0032467	GO Biological Processes	positive regulation of cytokinesis	-1.58184	7.94068	3.49915	Racgap1|Cdc6
GO:0046685	GO Biological Processes	response to arsenic-containing substance	-1.3302	5.79008	2.82908	Hmox1|Serpinf1
GO:0014037	GO Biological Processes	Schwann cell differentiation	-1.39859	6.31645	3.00595	Gpc1|Myoc
GO:0040001	GO Biological Processes	establishment of mitotic spindle localization	-1.55904	7.7201	3.4361	Ndc80|Nusap1
GO:0051293	GO Biological Processes	establishment of spindle localization	-1.36356	6.04182	2.9149	Ndc80|Nusap1
GO:0070670	GO Biological Processes	response to interleukin-4	-1.51546	7.31378	3.31699	Ccl11|Nfil3
GO:0097149	GO Cellular Components	centralspindlin complex	-1.66888	46.3206	6.68345	Racgap1
GO:0051256	GO Biological Processes	mitotic spindle midzone assembly	-1.45013	27.7924	5.10111	Racgap1
GO:0000022	GO Biological Processes	mitotic spindle elongation	-1.37249	23.1603	4.62202	Racgap1
GO:0051231	GO Biological Processes	spindle elongation	-1.30709	19.8517	4.24709	Racgap1
GO:0048248	GO Molecular Functions	CXCR3 chemokine receptor binding	-1.45013	27.7924	5.10111	Cxcl11
GO:0051257	GO Biological Processes	meiotic spindle midzone assembly	-1.84342	69.4809	8.2455	Incenp
GO:1990385	GO Cellular Components	meiotic spindle midzone	-1.84342	69.4809	8.2455	Incenp
GO:1902412	GO Biological Processes	regulation of mitotic cytokinesis	-1.37249	23.1603	4.62202	Incenp
GO:0030951	GO Biological Processes	establishment or maintenance of microtubule cytoskeleton polarity	-1.54549	34.7405	5.74563	Kif2c
GO:0015774	GO Biological Processes	polysaccharide transport	-2.1429	138.962	11.7457	Smpd3
GO:0061751	GO Molecular Functions	neutral sphingomyelin phosphodiesterase activity	-2.1429	138.962	11.7457	Smpd3
GO:0033037	GO Biological Processes	polysaccharide localization	-1.84342	69.4809	8.2455	Smpd3
GO:1900126	GO Biological Processes	negative regulation of hyaluronan biosynthetic process	-1.54549	34.7405	5.74563	Smpd3
GO:0090154	GO Biological Processes	positive regulation of sphingolipid biosynthetic process	-1.37249	23.1603	4.62202	Smpd3
GO:2000304	GO Biological Processes	positive regulation of ceramide biosynthetic process	-1.37249	23.1603	4.62202	Smpd3
GO:0004767	GO Molecular Functions	sphingomyelin phosphodiesterase activity	-1.30709	19.8517	4.24709	Smpd3
GO:0097187	GO Biological Processes	dentinogenesis	-1.30709	19.8517	4.24709	Smpd3
GO:0015495	GO Molecular Functions	gamma-aminobutyric acid:proton symporter activity	-2.1429	138.962	11.7457	Slc32a1
GO:0005280	GO Molecular Functions	amino acid:proton symporter activity	-1.54549	34.7405	5.74563	Slc32a1
GO:0044316	GO Cellular Components	cone cell pedicle	-1.45013	27.7924	5.10111	Slc32a1
GO:0015185	GO Molecular Functions	gamma-aminobutyric acid transmembrane transporter activity	-1.30709	19.8517	4.24709	Slc32a1
GO:0004992	GO Molecular Functions	platelet activating factor receptor activity	-2.1429	138.962	11.7457	Ptafr
GO:1904298	GO Biological Processes	regulation of transcytosis	-2.1429	138.962	11.7457	Ptafr
GO:1904300	GO Biological Processes	positive regulation of transcytosis	-2.1429	138.962	11.7457	Ptafr
GO:1904301	GO Biological Processes	regulation of maternal process involved in parturition	-2.1429	138.962	11.7457	Ptafr
GO:1904303	GO Biological Processes	positive regulation of maternal process involved in parturition	-2.1429	138.962	11.7457	Ptafr
GO:1904316	GO Biological Processes	response to 2-O-acetyl-1-O-hexadecyl-sn-glycero-3-phosphocholine	-2.1429	138.962	11.7457	Ptafr
GO:1904317	GO Biological Processes	cellular response to 2-O-acetyl-1-O-hexadecyl-sn-glycero-3-phosphocholine	-2.1429	138.962	11.7457	Ptafr
GO:0071258	GO Biological Processes	cellular response to gravity	-1.84342	69.4809	8.2455	Ptafr
GO:1902941	GO Biological Processes	regulation of voltage-gated chloride channel activity	-1.84342	69.4809	8.2455	Ptafr
GO:1902943	GO Biological Processes	positive regulation of voltage-gated chloride channel activity	-1.84342	69.4809	8.2455	Ptafr
GO:0001875	GO Molecular Functions	lipopolysaccharide receptor activity	-1.54549	34.7405	5.74563	Ptafr
GO:0043315	GO Biological Processes	positive regulation of neutrophil degranulation	-1.54549	34.7405	5.74563	Ptafr
GO:1901529	GO Biological Processes	positive regulation of anion channel activity	-1.54549	34.7405	5.74563	Ptafr
GO:1903797	GO Biological Processes	positive regulation of inorganic anion transmembrane transport	-1.54549	34.7405	5.74563	Ptafr
GO:1902565	GO Biological Processes	positive regulation of neutrophil activation	-1.45013	27.7924	5.10111	Ptafr
GO:0009608	GO Biological Processes	response to symbiont	-1.37249	23.1603	4.62202	Ptafr
GO:0009609	GO Biological Processes	response to symbiotic bacterium	-1.37249	23.1603	4.62202	Ptafr
GO:1904306	GO Biological Processes	positive regulation of gastro-intestinal system smooth muscle contraction	-1.30709	19.8517	4.24709	Ptafr
GO:0046680	GO Biological Processes	response to DDT	-2.1429	138.962	11.7457	Ccnb1
GO:2000775	GO Biological Processes	histone H3-S10 phosphorylation involved in chromosome condensation	-2.1429	138.962	11.7457	Ccnb1
GO:0097125	GO Cellular Components	cyclin B1-CDK1 complex	-1.84342	69.4809	8.2455	Ccnb1
GO:0060623	GO Biological Processes	regulation of chromosome condensation	-1.45013	27.7924	5.10111	Ccnb1
GO:0071283	GO Biological Processes	cellular response to iron(III) ion	-1.45013	27.7924	5.10111	Ccnb1
GO:1905448	GO Biological Processes	positive regulation of mitochondrial ATP synthesis coupled electron transport	-1.45013	27.7924	5.10111	Ccnb1
GO:0043987	GO Biological Processes	histone H3-S10 phosphorylation	-1.37249	23.1603	4.62202	Ccnb1
GO:1904145	GO Biological Processes	negative regulation of meiotic cell cycle process involved in oocyte maturation	-1.37249	23.1603	4.62202	Ccnb1
GO:1905446	GO Biological Processes	regulation of mitochondrial ATP synthesis coupled electron transport	-1.37249	23.1603	4.62202	Ccnb1
GO:0005113	GO Molecular Functions	patched binding	-1.30709	19.8517	4.24709	Ccnb1
GO:0051987	GO Biological Processes	positive regulation of attachment of spindle microtubules to kinetochore	-1.30709	19.8517	4.24709	Ccnb1
GO:0050153	GO Molecular Functions	omega-hydroxydecanoate dehydrogenase activity	-2.1429	138.962	11.7457	Adh7
GO:0004062	GO Molecular Functions	aryl sulfotransferase activity	-1.54549	34.7405	5.74563	Sult1b1
GO:0010430	GO Biological Processes	fatty acid omega-oxidation	-1.54549	34.7405	5.74563	Adh7
GO:0035276	GO Molecular Functions	ethanol binding	-1.54549	34.7405	5.74563	Adh7
GO:0004031	GO Molecular Functions	aldehyde oxidase activity	-1.45013	27.7924	5.10111	Adh7
GO:0016623	GO Molecular Functions	oxidoreductase activity, acting on the aldehyde or oxo group of donors, oxygen as acceptor	-1.45013	27.7924	5.10111	Adh7
GO:0004024	GO Molecular Functions	alcohol dehydrogenase activity, zinc-dependent	-1.37249	23.1603	4.62202	Adh7
GO:0006069	GO Biological Processes	ethanol oxidation	-1.37249	23.1603	4.62202	Adh7
GO:0000150	GO Molecular Functions	recombinase activity	-1.84342	69.4809	8.2455	Rad51
GO:0033065	GO Cellular Components	Rad51C-XRCC3 complex	-1.84342	69.4809	8.2455	Xrcc3
GO:0071139	GO Biological Processes	resolution of recombination intermediates	-1.84342	69.4809	8.2455	Xrcc3
GO:0071140	GO Biological Processes	resolution of mitotic recombination intermediates	-1.84342	69.4809	8.2455	Xrcc3
GO:1902298	GO Biological Processes	cell cycle DNA replication maintenance of fidelity	-1.84342	69.4809	8.2455	Rad51
GO:1904631	GO Biological Processes	response to glucoside	-1.84342	69.4809	8.2455	Rad51
GO:1990426	GO Biological Processes	mitotic recombination-dependent replication fork processing	-1.84342	69.4809	8.2455	Rad51
GO:1990505	GO Biological Processes	mitotic DNA replication maintenance of fidelity	-1.84342	69.4809	8.2455	Rad51
GO:0042148	GO Biological Processes	strand invasion	-1.45013	27.7924	5.10111	Rad51
GO:0051105	GO Biological Processes	regulation of DNA ligation	-1.45013	27.7924	5.10111	Rad51
GO:0051106	GO Biological Processes	positive regulation of DNA ligation	-1.45013	27.7924	5.10111	Rad51
GO:0072757	GO Biological Processes	cellular response to camptothecin	-1.45013	27.7924	5.10111	Rad51
GO:1990414	GO Biological Processes	replication-born double-strand break repair via sister chromatid exchange	-1.45013	27.7924	5.10111	Rad51
GO:0000730	GO Biological Processes	DNA recombinase assembly	-1.37249	23.1603	4.62202	Rad51
GO:0008821	GO Molecular Functions	crossover junction endodeoxyribonuclease activity	-1.37249	23.1603	4.62202	Xrcc3
GO:0090735	GO Biological Processes	DNA repair complex assembly	-1.37249	23.1603	4.62202	Rad51
GO:1901563	GO Biological Processes	response to camptothecin	-1.37249	23.1603	4.62202	Rad51
GO:1903416	GO Biological Processes	response to glycoside	-1.30709	19.8517	4.24709	Rad51
GO:1901253	GO Biological Processes	negative regulation of intracellular transport of viral material	-1.66888	46.3206	6.68345	Mx2
GO:1901252	GO Biological Processes	regulation of intracellular transport of viral material	-1.54549	34.7405	5.74563	Mx2
GO:0075733	GO Biological Processes	intracellular transport of virus	-1.30709	19.8517	4.24709	Mx2
GO:0050682	GO Molecular Functions	AF-2 domain binding	-1.54549	34.7405	5.74563	Esrrg
GO:0034155	GO Biological Processes	regulation of toll-like receptor 7 signaling pathway	-1.54549	34.7405	5.74563	Rsad2
GO:0034157	GO Biological Processes	positive regulation of toll-like receptor 7 signaling pathway	-1.54549	34.7405	5.74563	Rsad2
GO:0034165	GO Biological Processes	positive regulation of toll-like receptor 9 signaling pathway	-1.37249	23.1603	4.62202	Rsad2
GO:2000553	GO Biological Processes	positive regulation of T-helper 2 cell cytokine production	-1.30709	19.8517	4.24709	Rsad2
GO:2000729	GO Biological Processes	positive regulation of mesenchymal cell proliferation involved in ureter development	-1.66888	46.3206	6.68345	Six1
GO:0030910	GO Biological Processes	olfactory placode formation	-1.54549	34.7405	5.74563	Six1
GO:0061055	GO Biological Processes	myotome development	-1.54549	34.7405	5.74563	Six1
GO:0071698	GO Biological Processes	olfactory placode development	-1.54549	34.7405	5.74563	Six1
GO:0071699	GO Biological Processes	olfactory placode morphogenesis	-1.54549	34.7405	5.74563	Six1
GO:0072095	GO Biological Processes	regulation of branch elongation involved in ureteric bud branching	-1.54549	34.7405	5.74563	Six1
GO:0072106	GO Biological Processes	regulation of ureteric bud formation	-1.54549	34.7405	5.74563	Six1
GO:0072107	GO Biological Processes	positive regulation of ureteric bud formation	-1.54549	34.7405	5.74563	Six1
GO:0072198	GO Biological Processes	mesenchymal cell proliferation involved in ureter development	-1.54549	34.7405	5.74563	Six1
GO:0072199	GO Biological Processes	regulation of mesenchymal cell proliferation involved in ureter development	-1.54549	34.7405	5.74563	Six1
GO:1905278	GO Biological Processes	positive regulation of epithelial tube formation	-1.54549	34.7405	5.74563	Six1
GO:0060681	GO Biological Processes	branch elongation involved in ureteric bud branching	-1.45013	27.7924	5.10111	Six1
GO:0061551	GO Biological Processes	trigeminal ganglion development	-1.45013	27.7924	5.10111	Six1
GO:0072191	GO Biological Processes	ureter smooth muscle development	-1.45013	27.7924	5.10111	Six1
GO:0072193	GO Biological Processes	ureter smooth muscle cell differentiation	-1.45013	27.7924	5.10111	Six1
GO:0072513	GO Biological Processes	positive regulation of secondary heart field cardioblast proliferation	-1.45013	27.7924	5.10111	Six1
GO:1905243	GO Biological Processes	cellular response to 3,3',5-triiodo-L-thyronine	-1.45013	27.7924	5.10111	Six1
GO:0008582	GO Biological Processes	regulation of synaptic growth at neuromuscular junction	-1.37249	23.1603	4.62202	Six1
GO:0061197	GO Biological Processes	fungiform papilla morphogenesis	-1.37249	23.1603	4.62202	Six1
GO:0061550	GO Biological Processes	cranial ganglion development	-1.37249	23.1603	4.62202	Six1
GO:0060676	GO Biological Processes	ureteric bud formation	-1.30709	19.8517	4.24709	Six1
GO:0061196	GO Biological Processes	fungiform papilla development	-1.30709	19.8517	4.24709	Six1
GO:1904172	GO Biological Processes	positive regulation of bleb assembly	-1.84342	69.4809	8.2455	Anln
GO:0031106	GO Biological Processes	septin ring organization	-1.66888	46.3206	6.68345	Anln
GO:0072741	GO Biological Processes	protein localization to cell division site	-1.66888	46.3206	6.68345	Anln
GO:1904170	GO Biological Processes	regulation of bleb assembly	-1.66888	46.3206	6.68345	Anln
GO:1904498	GO Biological Processes	protein localization to mitotic actomyosin contractile ring	-1.66888	46.3206	6.68345	Anln
GO:1990179	GO Biological Processes	protein localization to actomyosin contractile ring	-1.66888	46.3206	6.68345	Anln
GO:0090521	GO Biological Processes	glomerular visceral epithelial cell migration	-1.54549	34.7405	5.74563	Anln
GO:1903119	GO Biological Processes	protein localization to actin cytoskeleton	-1.54549	34.7405	5.74563	Anln
GO:0032185	GO Biological Processes	septin cytoskeleton organization	-1.37249	23.1603	4.62202	Anln
GO:0032059	GO Cellular Components	bleb	-1.30709	19.8517	4.24709	Anln
GO:0038133	GO Biological Processes	ERBB2-ERBB3 signaling pathway	-2.1429	138.962	11.7457	Myoc
GO:0005130	GO Molecular Functions	granulocyte colony-stimulating factor receptor binding	-1.84342	69.4809	8.2455	Csf3
GO:0097453	GO Cellular Components	mesaxon	-1.84342	69.4809	8.2455	Myoc
GO:1990015	GO Cellular Components	ensheathing process	-1.84342	69.4809	8.2455	Myoc
GO:0038128	GO Biological Processes	ERBB2 signaling pathway	-1.66888	46.3206	6.68345	Myoc
GO:0038129	GO Biological Processes	ERBB3 signaling pathway	-1.66888	46.3206	6.68345	Myoc
GO:0014734	GO Biological Processes	skeletal muscle hypertrophy	-1.45013	27.7924	5.10111	Myoc
GO:0038031	GO Biological Processes	non-canonical Wnt signaling pathway via JNK cascade	-1.37249	23.1603	4.62202	Myoc
GO:0032027	GO Molecular Functions	myosin light chain binding	-1.30709	19.8517	4.24709	Myoc
GO:0038030	GO Biological Processes	non-canonical Wnt signaling pathway via MAPK cascade	-1.30709	19.8517	4.24709	Myoc
GO:0045162	GO Biological Processes	clustering of voltage-gated sodium channels	-1.30709	19.8517	4.24709	Myoc
GO:0032242	GO Biological Processes	regulation of nucleoside transport	-2.1429	138.962	11.7457	Adora1
GO:0032244	GO Biological Processes	positive regulation of nucleoside transport	-2.1429	138.962	11.7457	Adora1
GO:0099582	GO Molecular Functions	neurotransmitter receptor activity involved in regulation of presynaptic cytosolic calcium ion conce	-2.1429	138.962	11.7457	Adora1
GO:0032900	GO Biological Processes	negative regulation of neurotrophin production	-1.84342	69.4809	8.2455	Adora1
GO:0042323	GO Biological Processes	negative regulation of circadian sleep/wake cycle, non-REM sleep	-1.84342	69.4809	8.2455	Adora1
GO:0070256	GO Biological Processes	negative regulation of mucus secretion	-1.84342	69.4809	8.2455	Adora1
GO:1900453	GO Biological Processes	negative regulation of long-term synaptic depression	-1.66888	46.3206	6.68345	Adora1
GO:0032795	GO Molecular Functions	heterotrimeric G-protein binding	-1.45013	27.7924	5.10111	Adora1
GO:0032899	GO Biological Processes	regulation of neurotrophin production	-1.45013	27.7924	5.10111	Adora1
GO:0032898	GO Biological Processes	neurotrophin production	-1.37249	23.1603	4.62202	Adora1
GO:0042321	GO Biological Processes	negative regulation of circadian sleep/wake cycle, sleep	-1.30709	19.8517	4.24709	Adora1
GO:0034592	GO Cellular Components	synaptic vesicle lumen	-2.1429	138.962	11.7457	Penk
GO:0051867	GO Biological Processes	general adaptation syndrome, behavioral process	-1.84342	69.4809	8.2455	Penk
GO:0098898	GO Cellular Components	dense core granule lumen	-1.84342	69.4809	8.2455	Penk
GO:0099013	GO Cellular Components	neuronal dense core vesicle lumen	-1.84342	69.4809	8.2455	Penk
GO:0051866	GO Biological Processes	general adaptation syndrome	-1.66888	46.3206	6.68345	Penk
GO:0099538	GO Biological Processes	synaptic signaling via neuropeptide	-1.54549	34.7405	5.74563	Penk
GO:0001515	GO Molecular Functions	opioid peptide activity	-1.45013	27.7924	5.10111	Penk
GO:0038041	GO Biological Processes	cross-receptor inhibition within G protein-coupled receptor heterodimer	-1.84342	69.4809	8.2455	Ramp3
GO:0150058	GO Cellular Components	amylin receptor complex 3	-1.84342	69.4809	8.2455	Ramp3
GO:1903143	GO Cellular Components	adrenomedullin receptor complex	-1.66888	46.3206	6.68345	Ramp3
GO:0001605	GO Molecular Functions	adrenomedullin receptor activity	-1.54549	34.7405	5.74563	Ramp3
GO:0097643	GO Molecular Functions	amylin receptor activity	-1.54549	34.7405	5.74563	Ramp3
GO:1903440	GO Cellular Components	amylin receptor complex	-1.54549	34.7405	5.74563	Ramp3
GO:1990410	GO Biological Processes	adrenomedullin receptor signaling pathway	-1.54549	34.7405	5.74563	Ramp3
GO:1903439	GO Cellular Components	calcitonin family receptor complex	-1.45013	27.7924	5.10111	Ramp3
GO:1905665	GO Biological Processes	positive regulation of calcium ion import across plasma membrane	-1.37249	23.1603	4.62202	Ramp3
GO:0038037	GO Cellular Components	G protein-coupled receptor dimeric complex	-1.30709	19.8517	4.24709	Ramp3
GO:0097642	GO Molecular Functions	calcitonin family receptor activity	-1.30709	19.8517	4.24709	Ramp3
GO:0097647	GO Biological Processes	amylin receptor signaling pathway	-1.30709	19.8517	4.24709	Ramp3
GO:0015390	GO Molecular Functions	purine-specific nucleoside:sodium symporter activity	-2.1429	138.962	11.7457	Slc28a3
GO:0015389	GO Molecular Functions	pyrimidine- and adenine-specific:sodium symporter activity	-1.84342	69.4809	8.2455	Slc28a3
GO:0015391	GO Molecular Functions	nucleobase:cation symporter activity	-1.84342	69.4809	8.2455	Slc28a3
GO:0015860	GO Biological Processes	purine nucleoside transmembrane transport	-1.84342	69.4809	8.2455	Slc28a3
GO:0005345	GO Molecular Functions	purine nucleobase transmembrane transporter activity	-1.66888	46.3206	6.68345	Slc28a3
GO:0005350	GO Molecular Functions	pyrimidine nucleobase transmembrane transporter activity	-1.66888	46.3206	6.68345	Slc28a3
GO:0005415	GO Molecular Functions	nucleoside:sodium symporter activity	-1.66888	46.3206	6.68345	Slc28a3
GO:0015205	GO Molecular Functions	nucleobase transmembrane transporter activity	-1.66888	46.3206	6.68345	Slc28a3
GO:1904823	GO Biological Processes	purine nucleobase transmembrane transport	-1.66888	46.3206	6.68345	Slc28a3
GO:0015855	GO Biological Processes	pyrimidine nucleobase transport	-1.54549	34.7405	5.74563	Slc28a3
GO:0015864	GO Biological Processes	pyrimidine nucleoside transport	-1.54549	34.7405	5.74563	Slc28a3
GO:0006863	GO Biological Processes	purine nucleobase transport	-1.45013	27.7924	5.10111	Slc28a3
GO:0015851	GO Biological Processes	nucleobase transport	-1.45013	27.7924	5.10111	Slc28a3
GO:0005337	GO Molecular Functions	nucleoside transmembrane transporter activity	-1.30709	19.8517	4.24709	Slc28a3
GO:0004568	GO Molecular Functions	chitinase activity	-1.37249	23.1603	4.62202	Chi3l1
GO:0006030	GO Biological Processes	chitin metabolic process	-1.37249	23.1603	4.62202	Chi3l1
GO:0006032	GO Biological Processes	chitin catabolic process	-1.37249	23.1603	4.62202	Chi3l1
GO:0140205	GO Biological Processes	oligopeptide import across plasma membrane	-2.1429	138.962	11.7457	Slc7a11
GO:0140206	GO Biological Processes	dipeptide import across plasma membrane	-2.1429	138.962	11.7457	Slc7a11
GO:1901494	GO Biological Processes	regulation of cysteine metabolic process	-2.1429	138.962	11.7457	Slc7a11
GO:0016492	GO Molecular Functions	G protein-coupled neurotensin receptor activity	-1.66888	46.3206	6.68345	Ntsr1
GO:0031335	GO Biological Processes	regulation of sulfur amino acid metabolic process	-1.66888	46.3206	6.68345	Slc7a11
GO:0034775	GO Biological Processes	glutathione transmembrane transport	-1.66888	46.3206	6.68345	Slc7a11
GO:0035443	GO Biological Processes	tripeptide transmembrane transport	-1.66888	46.3206	6.68345	Slc7a11
GO:1903786	GO Biological Processes	regulation of glutathione biosynthetic process	-1.66888	46.3206	6.68345	Slc7a11
GO:0090461	GO Biological Processes	glutamate homeostasis	-1.54549	34.7405	5.74563	Slc7a11
GO:2000211	GO Biological Processes	regulation of glutamate metabolic process	-1.54549	34.7405	5.74563	Slc7a11
GO:0034635	GO Biological Processes	glutathione transport	-1.45013	27.7924	5.10111	Slc7a11
GO:0035442	GO Biological Processes	dipeptide transmembrane transport	-1.45013	27.7924	5.10111	Slc7a11
GO:0042938	GO Biological Processes	dipeptide transport	-1.45013	27.7924	5.10111	Slc7a11
GO:0042939	GO Biological Processes	tripeptide transport	-1.45013	27.7924	5.10111	Slc7a11
GO:0070777	GO Biological Processes	D-aspartate transport	-1.45013	27.7924	5.10111	Ntsr1
GO:0070779	GO Biological Processes	D-aspartate import across plasma membrane	-1.45013	27.7924	5.10111	Ntsr1
GO:0080144	GO Biological Processes	amino acid homeostasis	-1.37249	23.1603	4.62202	Slc7a11
GO:0014054	GO Biological Processes	positive regulation of gamma-aminobutyric acid secretion	-1.30709	19.8517	4.24709	Ntsr1
GO:0090238	GO Biological Processes	positive regulation of arachidonic acid secretion	-1.30709	19.8517	4.24709	Ntsr1
GO:0106104	GO Biological Processes	regulation of glutamate receptor clustering	-1.30709	19.8517	4.24709	Slc7a11
GO:1904717	GO Biological Processes	regulation of AMPA glutamate receptor clustering	-1.30709	19.8517	4.24709	Slc7a11
GO:0004392	GO Molecular Functions	heme oxygenase (decyclizing) activity	-1.84342	69.4809	8.2455	Hmox1
GO:0006788	GO Biological Processes	heme oxidation	-1.84342	69.4809	8.2455	Hmox1
GO:0032764	GO Biological Processes	negative regulation of mast cell cytokine production	-1.84342	69.4809	8.2455	Hmox1
GO:0032763	GO Biological Processes	regulation of mast cell cytokine production	-1.54549	34.7405	5.74563	Hmox1
GO:0034395	GO Biological Processes	regulation of transcription from RNA polymerase II promoter in response to iron	-1.54549	34.7405	5.74563	Hmox1
GO:0042167	GO Biological Processes	heme catabolic process	-1.54549	34.7405	5.74563	Hmox1
GO:0046149	GO Biological Processes	pigment catabolic process	-1.54549	34.7405	5.74563	Hmox1
GO:0006787	GO Biological Processes	porphyrin-containing compound catabolic process	-1.45013	27.7924	5.10111	Hmox1
GO:0004630	GO Molecular Functions	phospholipase D activity	-1.37249	23.1603	4.62202	Hmox1
GO:0032762	GO Biological Processes	mast cell cytokine production	-1.37249	23.1603	4.62202	Hmox1
GO:0033015	GO Biological Processes	tetrapyrrole catabolic process	-1.37249	23.1603	4.62202	Hmox1
GO:0043305	GO Biological Processes	negative regulation of mast cell degranulation	-1.30709	19.8517	4.24709	Hmox1
GO:0034617	GO Molecular Functions	tetrahydrobiopterin binding	-1.66888	46.3206	6.68345	Nos2
GO:0004517	GO Molecular Functions	nitric-oxide synthase activity	-1.54549	34.7405	5.74563	Nos2
GO:0007199	GO Biological Processes	G protein-coupled receptor signaling pathway coupled to cGMP nucleotide second messenger	-1.45013	27.7924	5.10111	Nos2
GO:0008603	GO Molecular Functions	cAMP-dependent protein kinase regulator activity	-1.37249	23.1603	4.62202	Nos2
GO:0002925	GO Biological Processes	positive regulation of humoral immune response mediated by circulating immunoglobulin	-1.30709	19.8517	4.24709	Fcer2
GO:0031021	GO Cellular Components	interphase microtubule organizing center	-1.54549	34.7405	5.74563	Birc5
GO:0036215	GO Biological Processes	response to stem cell factor	-1.45013	27.7924	5.10111	Birc5
GO:0036216	GO Biological Processes	cellular response to stem cell factor stimulus	-1.45013	27.7924	5.10111	Birc5
GO:0006663	GO Biological Processes	platelet activating factor biosynthetic process	-1.66888	46.3206	6.68345	Pla2g5
GO:0046469	GO Biological Processes	platelet activating factor metabolic process	-1.54549	34.7405	5.74563	Pla2g5
GO:0051908	GO Molecular Functions	double-stranded DNA 5'-3' exodeoxyribonuclease activity	-2.1429	138.962	11.7457	Exo1
GO:0008309	GO Molecular Functions	double-stranded DNA exodeoxyribonuclease activity	-1.66888	46.3206	6.68345	Exo1
GO:0045145	GO Molecular Functions	single-stranded DNA 5'-3' exodeoxyribonuclease activity	-1.54549	34.7405	5.74563	Exo1
GO:0007634	GO Biological Processes	optokinetic behavior	-2.1429	138.962	11.7457	Hoxa1
GO:0021560	GO Biological Processes	abducens nerve development	-1.84342	69.4809	8.2455	Hoxa1
GO:0021598	GO Biological Processes	abducens nerve morphogenesis	-1.84342	69.4809	8.2455	Hoxa1
GO:0021599	GO Biological Processes	abducens nerve formation	-1.84342	69.4809	8.2455	Hoxa1
GO:0021754	GO Biological Processes	facial nucleus development	-1.84342	69.4809	8.2455	Hoxa1
GO:0060876	GO Biological Processes	semicircular canal formation	-1.84342	69.4809	8.2455	Hoxa1
GO:0021570	GO Biological Processes	rhombomere 4 development	-1.66888	46.3206	6.68345	Hoxa1
GO:0021569	GO Biological Processes	rhombomere 3 development	-1.54549	34.7405	5.74563	Hoxa1
GO:0021571	GO Biological Processes	rhombomere 5 development	-1.54549	34.7405	5.74563	Hoxa1
GO:0048702	GO Biological Processes	embryonic neurocranium morphogenesis	-1.30709	19.8517	4.24709	Hoxa1
GO:0021919	GO Biological Processes	BMP signaling pathway involved in spinal cord dorsal/ventral patterning	-2.1429	138.962	11.7457	Chrd
GO:0021914	GO Biological Processes	negative regulation of smoothened signaling pathway involved in ventral spinal cord patterning	-1.54549	34.7405	5.74563	Chrd
GO:0002640	GO Biological Processes	regulation of immunoglobulin biosynthetic process	-2.1429	138.962	11.7457	Mzb1
GO:0002642	GO Biological Processes	positive regulation of immunoglobulin biosynthetic process	-2.1429	138.962	11.7457	Mzb1
GO:0002378	GO Biological Processes	immunoglobulin biosynthetic process	-1.54549	34.7405	5.74563	Mzb1
GO:0008387	GO Molecular Functions	steroid 7-alpha-hydroxylase activity	-2.1429	138.962	11.7457	Cyp39a1
GO:0008396	GO Molecular Functions	oxysterol 7-alpha-hydroxylase activity	-1.84342	69.4809	8.2455	Cyp39a1
GO:0061888	GO Biological Processes	regulation of astrocyte activation	-1.84342	69.4809	8.2455	Nr1d1
GO:0061889	GO Biological Processes	negative regulation of astrocyte activation	-1.84342	69.4809	8.2455	Nr1d1
GO:0060086	GO Biological Processes	circadian temperature homeostasis	-1.66888	46.3206	6.68345	Nr1d1
GO:0070859	GO Biological Processes	positive regulation of bile acid biosynthetic process	-1.66888	46.3206	6.68345	Nr1d1
GO:1904253	GO Biological Processes	positive regulation of bile acid metabolic process	-1.66888	46.3206	6.68345	Nr1d1
GO:0010871	GO Biological Processes	negative regulation of receptor biosynthetic process	-1.37249	23.1603	4.62202	Nr1d1
GO:0050459	GO Molecular Functions	ethanolamine-phosphate phospho-lyase activity	-2.1429	138.962	11.7457	Etnppl
GO:0016838	GO Molecular Functions	carbon-oxygen lyase activity, acting on phosphates	-1.54549	34.7405	5.74563	Etnppl
GO:1904530	GO Biological Processes	negative regulation of actin filament binding	-2.1429	138.962	11.7457	Crmp1
GO:1904617	GO Biological Processes	negative regulation of actin binding	-2.1429	138.962	11.7457	Crmp1
GO:1904529	GO Biological Processes	regulation of actin filament binding	-1.84342	69.4809	8.2455	Crmp1
GO:1904616	GO Biological Processes	regulation of actin binding	-1.66888	46.3206	6.68345	Crmp1
GO:0004157	GO Molecular Functions	dihydropyrimidinase activity	-1.37249	23.1603	4.62202	Crmp1
GO:0038195	GO Biological Processes	urokinase plasminogen activator signaling pathway	-1.84342	69.4809	8.2455	Slurp1
GO:0030549	GO Molecular Functions	acetylcholine receptor activator activity	-1.66888	46.3206	6.68345	Slurp1
GO:0044278	GO Biological Processes	cell wall disruption in other organism	-1.45013	27.7924	5.10111	Reg3g
GO:0061901	GO Biological Processes	regulation of 1-phosphatidylinositol-3-kinase activity	-1.84342	69.4809	8.2455	Fpr2
GO:0061903	GO Biological Processes	positive regulation of 1-phosphatidylinositol-3-kinase activity	-1.84342	69.4809	8.2455	Fpr2
GO:0005124	GO Molecular Functions	scavenger receptor binding	-1.54549	34.7405	5.74563	Fpr2
GO:0004982	GO Molecular Functions	N-formyl peptide receptor activity	-1.37249	23.1603	4.62202	Fpr2
GO:0010513	GO Biological Processes	positive regulation of phosphatidylinositol biosynthetic process	-1.37249	23.1603	4.62202	Fpr2
GO:0005971	GO Cellular Components	ribonucleoside-diphosphate reductase complex	-1.84342	69.4809	8.2455	Rrm2
GO:0004748	GO Molecular Functions	ribonucleoside-diphosphate reductase activity, thioredoxin disulfide as acceptor	-1.54549	34.7405	5.74563	Rrm2
GO:0016728	GO Molecular Functions	oxidoreductase activity, acting on CH or CH2 groups, disulfide as acceptor	-1.54549	34.7405	5.74563	Rrm2
GO:0061731	GO Molecular Functions	ribonucleoside-diphosphate reductase activity	-1.54549	34.7405	5.74563	Rrm2
GO:0097124	GO Cellular Components	cyclin A2-CDK2 complex	-1.66888	46.3206	6.68345	Ccna2
GO:0071314	GO Biological Processes	cellular response to cocaine	-1.54549	34.7405	5.74563	Ccna2
GO:0001940	GO Cellular Components	male pronucleus	-1.30709	19.8517	4.24709	Ccna2
GO:0055056	GO Molecular Functions	D-glucose transmembrane transporter activity	-1.45013	27.7924	5.10111	LOC100909595
GO:0033300	GO Molecular Functions	dehydroascorbic acid transmembrane transporter activity	-1.37249	23.1603	4.62202	LOC100909595
GO:0070837	GO Biological Processes	dehydroascorbic acid transport	-1.37249	23.1603	4.62202	LOC100909595
GO:0071298	GO Biological Processes	cellular response to L-ascorbic acid	-1.84342	69.4809	8.2455	Eln
GO:0030023	GO Molecular Functions	extracellular matrix constituent conferring elasticity	-1.66888	46.3206	6.68345	Eln
GO:0071953	GO Cellular Components	elastic fiber	-1.54549	34.7405	5.74563	Eln
GO:0097493	GO Molecular Functions	structural molecule activity conferring elasticity	-1.54549	34.7405	5.74563	Eln
GO:0004778	GO Molecular Functions	succinyl-CoA hydrolase activity	-1.84342	69.4809	8.2455	Acot4
GO:0019605	GO Biological Processes	butyrate metabolic process	-1.84342	69.4809	8.2455	Acot4
GO:0032788	GO Biological Processes	saturated monocarboxylic acid metabolic process	-1.66888	46.3206	6.68345	Acot4
GO:0032789	GO Biological Processes	unsaturated monocarboxylic acid metabolic process	-1.66888	46.3206	6.68345	Acot4
GO:0006104	GO Biological Processes	succinyl-CoA metabolic process	-1.37249	23.1603	4.62202	Acot4
GO:0002644	GO Biological Processes	negative regulation of tolerance induction	-1.84342	69.4809	8.2455	Pdcd1
GO:0034080	GO Biological Processes	CENP-A containing nucleosome assembly	-1.45013	27.7924	5.10111	Hjurp
GO:0061641	GO Biological Processes	CENP-A containing chromatin organization	-1.45013	27.7924	5.10111	Hjurp
GO:0097134	GO Cellular Components	cyclin E1-CDK2 complex	-1.66888	46.3206	6.68345	Ccne1
GO:1904117	GO Biological Processes	cellular response to vasopressin	-1.54549	34.7405	5.74563	Cdc6
GO:1904116	GO Biological Processes	response to vasopressin	-1.45013	27.7924	5.10111	Cdc6
GO:0071279	GO Biological Processes	cellular response to cobalt ion	-1.37249	23.1603	4.62202	Serpinf1
GO:0060770	GO Biological Processes	negative regulation of epithelial cell proliferation involved in prostate gland development	-1.30709	19.8517	4.24709	Serpinf1
GO:0030200	GO Biological Processes	heparan sulfate proteoglycan catabolic process	-1.66888	46.3206	6.68345	Gpc1
GO:0030167	GO Biological Processes	proteoglycan catabolic process	-1.54549	34.7405	5.74563	Gpc1
GO:0070052	GO Molecular Functions	collagen V binding	-1.45013	27.7924	5.10111	Gpc1
GO:2001016	GO Biological Processes	positive regulation of skeletal muscle cell differentiation	-1.30709	19.8517	4.24709	Gpc1
GO:0004999	GO Molecular Functions	vasoactive intestinal polypeptide receptor activity	-1.66888	46.3206	6.68345	Adcyap1r1
GO:0031444	GO Biological Processes	slow-twitch skeletal muscle fiber contraction	-1.66888	46.3206	6.68345	Mb
GO:0003010	GO Biological Processes	voluntary skeletal muscle contraction	-1.30709	19.8517	4.24709	Mb
GO:0014721	GO Biological Processes	twitch skeletal muscle contraction	-1.30709	19.8517	4.24709	Mb
GO:2001180	GO Biological Processes	negative regulation of interleukin-10 secretion	-1.66888	46.3206	6.68345	Tnfrsf9
GO:2001183	GO Biological Processes	negative regulation of interleukin-12 secretion	-1.66888	46.3206	6.68345	Tnfrsf9
GO:0004931	GO Molecular Functions	extracellularly ATP-gated cation channel activity	-1.30709	19.8517	4.24709	P2rx5
GO:0060605	GO Biological Processes	tube lumen cavitation	-1.37249	23.1603	4.62202	Edar
GO:0060662	GO Biological Processes	salivary gland cavitation	-1.37249	23.1603	4.62202	Edar
GO:0008823	GO Molecular Functions	cupric reductase activity	-1.54549	34.7405	5.74563	Steap4
GO:0033216	GO Biological Processes	ferric iron import	-1.54549	34.7405	5.74563	Steap4
GO:0052851	GO Molecular Functions	ferric-chelate reductase (NADPH) activity	-1.54549	34.7405	5.74563	Steap4
GO:0098706	GO Biological Processes	ferric iron import across cell outer membrane	-1.54549	34.7405	5.74563	Steap4
GO:0031262	GO Cellular Components	Ndc80 complex	-1.54549	34.7405	5.74563	Ndc80
GO:0051311	GO Biological Processes	meiotic metaphase plate congression	-1.54549	34.7405	5.74563	Ndc80
GO:1905340	GO Biological Processes	regulation of protein localization to kinetochore	-1.54549	34.7405	5.74563	Ndc80
GO:1905342	GO Biological Processes	positive regulation of protein localization to kinetochore	-1.54549	34.7405	5.74563	Ndc80
GO:0033165	GO Cellular Components	interphotoreceptor matrix	-1.54549	34.7405	5.74563	Vcan
GO:0072534	GO Cellular Components	perineuronal net	-1.37249	23.1603	4.62202	Vcan
GO:0098966	GO Cellular Components	perisynaptic extracellular matrix	-1.30709	19.8517	4.24709	Vcan
GO:0061891	GO Molecular Functions	calcium ion sensor activity	-1.54549	34.7405	5.74563	Efhd1
GO:1900069	GO Biological Processes	regulation of cellular hyperosmotic salinity response	-1.54549	34.7405	5.74563	Efhd1
GO:1901000	GO Biological Processes	regulation of response to salt stress	-1.54549	34.7405	5.74563	Efhd1
GO:0046013	GO Biological Processes	regulation of T cell homeostatic proliferation	-1.54549	34.7405	5.74563	Lmo1
GO:0001777	GO Biological Processes	T cell homeostatic proliferation	-1.45013	27.7924	5.10111	Lmo1
GO:0031728	GO Molecular Functions	CCR3 chemokine receptor binding	-1.45013	27.7924	5.10111	Ccl11
GO:0035962	GO Biological Processes	response to interleukin-13	-1.37249	23.1603	4.62202	Ccl11
GO:0060763	GO Biological Processes	mammary duct terminal end bud growth	-1.30709	19.8517	4.24709	Ccl11
GO:0061574	GO Cellular Components	ASAP complex	-1.45013	27.7924	5.10111	Sap18
GO:0086006	GO Molecular Functions	voltage-gated sodium channel activity involved in cardiac muscle cell action potential	-1.45013	27.7924	5.10111	Scn4b
GO:0038064	GO Molecular Functions	collagen receptor activity	-1.37249	23.1603	4.62202	Oscar
GO:0045590	GO Biological Processes	negative regulation of regulatory T cell differentiation	-1.37249	23.1603	4.62202	Ctla4
